# Supplementary material for: Single-Cell Transcriptomics Reveals Splicing Features of Adult Neural Stem Cells in the Subventricular Zone
Source: Front Cell Dev Biol. 2022 Mar 1;10:822934. doi: 10.3389/fcell.2022.822934 (PMC8921602; doi:10.3389/fcell.2022.822934)
Supplement: Supplementary file 2 [file Table1.XLSX]

## Sheet: S1
# View type: Sample View
# Sample: T1_work1_1_S1
# Filters: no filter
Gene Symbol	Gene RPKM	Splice Type	Exons	Upstream Exon	Downstream Exon	Included Counts	Excluded Counts	PSI	Magnitude
Actg1	8091.38	ES	3.2:5	3.1	6	51939	3	0.999524	0.751964
Tpt1	3716.04	ES	5	4	6	9346	3	0.999271	1
Gna13	0.548391	AT	3			202	3	0.999172	1
Naca	2916.58	ES	6	5	7	12824	5	0.998988	1
Ube2i	852.989	AT	10			4093	18	0.998648	0.685051
Ywhaq	922.3	ES	5	4	6	3595	3	0.998298	1
Eef1d	1851.64	ES	5	4.2	7	2256	3	0.997636	0.661189
Rufy2	251.141	AT	19			2325	19	0.996871	0.993063
Smox	886.86	ES	4.1:6.2	3.2	8	4826	5	0.996209	1
Pfn1	960.744	AT	3			3845	8	0.995895	0.850156
Apoe	740.432	AT	5			7709	10	0.995284	0.88821
Gpcpd1	54.9333	AT	20			1019	4	0.995216	0.973277
Bsg	5398.48	AP	1			696	3	0.994955	0.0817354
Rab11a	788.229	ES	02:03:00	1	4.1	4914	5	0.994698	1
Trmt112	1370.76	RI	3.2	3.1	3.3	1983	6	0.99444	0.759718
Clic1	1703.63	ES	5	4	6	7182	16	0.993409	1
Pkp4	1029.91	ES	6	5	7	623	3	0.993397	0.425729
Ndrg1	294.276	ES	5.3:5.4:6.1:6.2:7.1	5.2	7.2	1255	3	0.992547	1
Akr1a1	335.417	ES	3	2	4	1200	4	0.992377	1
Txn2	977.079	AT	4			10436	45	0.992302	1
Sumo2	4187.02	ES	5	4.2	6	9526	46	0.991465	1
Pde2a	315.363	RI	31.2	31.1	31.3	930	3	0.989934	0.913098
Hnrnpa2b1	179.456	ES	8	7	9	672	3	0.989818	1
Rpl15	734.916	AP	1.1			258	4	0.988792	0.201144
Hsp90ab1	886.914	RI	3.2	3.1	3.3	494	4	0.988774	0.387761
Pla2g16	835.705	AT	5			1943	19	0.987938	0.0682068
Rab11a	788.229	ES	3	1	4.1	1196	5	0.987171	0.477287
Pbx3	504.448	ES	7	6	8	1166	7	0.986799	1
Rps3	3500.28	ES	5.2:6:7.1	5.1	7.2	12764	17	0.986391	0.344322
Mrps23	659.552	ES	4	3	5	1894	12	0.985142	1
Ppib	1068.83	ES	2	1	3	1456	10	0.984854	0.59618
Actb	2753.84	ES	3	2	4	7633	35	0.983722	0.75333
Mal	340.619	ES	02:03:00	1	4	2153	9	0.982764	1
Rps28	654.545	AT	4.2			67	3	0.980809	0.0874167
Srsf11	337.69	ES	00:12:13.100000	11	13.2	840	7	0.979331	0.968901
Wbp5	373.513	AP	1			852	7	0.975606	1
Slc38a5	941.739	AP	2			161	7	0.975087	0.0887749
Arl4a	96.241	AP	2			253	9	0.968635	1
Cfh	150.383	AA	13.1	12	13.2	325	12	0.963273	1
Manf	253.326	AT	4			1932	7	0.963197	0.365392
Fmnl3	277.986	ES	26	25	27	485	9	0.962717	0.839192
H2-K1	66.6237	ES	06:07:00	5	8.1	158	4	0.956819	1
Smox	886.86	AT	8			4880	12	0.952158	0.398547
Xpnpep1	215.024	AT	21			1186	143	0.951161	0.84159
Rbm3	2199.16	AD	7.3	7.2	8	605	32	0.947767	0.268796
Cat	452.915	ES	3.2:4:5:6:7:8:9:10:11.1	3.1	11.2	1732	8	0.945639	0.313791
Btf3	620.194	AP	1.1			646	27	0.940707	0.494737
Arf1	763.463	AP	1			102	15	0.940209	0.0823938
Dnase1l1	910.579	ES	4:5:6:7:8	3	9	3295	35	0.923054	0.482139
Rpl29	250.84	AD	1.2	1.1	2	534	28	0.91883	1
Gm14419	17.3724	AT	4.2			254	19	0.915879	1
Ldb1	6.61589	AT	12			552	45	0.909712	1
Fn1	1136.58	ES	42	41	43	1820	65	0.909283	0.608402
Rplp2	897.738	AP	1			147	5	0.888424	0.0378651
Phykpl	12.5783	AT	13			64	54	0.883939	1
Fam13c	186.757	AA	12.1	11	12.2	203	40	0.830931	1
Supt7l	2.7741	AT	5.2			71	17	0.763733	1
Rab11a	788.229	ES	2	1	3	1934	200	0.755443	1
Flt1	78.6236	AT	31			6703	3636	0.726833	1
Sdhc	573.154	ES	2	1	3	372	89	0.720733	0.536847
Pdxdc1	1.03237	AT	25			15	4	0.716491	1
Rpl41	2476.43	RI	1.2	1.1	1.3	1458	269	0.707655	0.358501
Egfl7	737.723	AP	2			1681	846	0.702637	0.876026
Tpm1	411.2	ME	9|8	7	10	545	314	0.634459	1
Itgal	15.7584	ES	22:23:00	21	24	47	8	0.61039	1
Rps28	654.545	AD	3.2	3.1	4.1	150	98	0.595401	0.357245
Erc1	0.914775	AT	8.2			6	23	0.549069	1
Smox	886.86	ES	4.1:6.1:6.2	3.2	8	23	5	0.503441	0.0109588
Erc1	0.914775	AT	22			23	6	0.450931	0.981698
Smox	886.86	ES	4.1:5.1:5.4:6.2	3.2	8	19	5	0.340336	0.00824916
Actg1	8091.38	ES	3.2:4:5	3.1	6	12	3	0.328691	0.000532814
Egfl7	737.723	AP	11.1			841	1686	0.294213	0.366816
App	350.063	ES	13	12	14	177	271	0.291567	1
Egfl7	737.723	ES	12.1:12.2	11.2	13	671	599	0.287826	1
Pdxdc1	1.03237	AT	14			4	15	0.283509	0.567018
Flt1	78.6236	AT	14.2			3636	6703	0.273167	1
Supt7l	2.7741	AT	6			17	71	0.236267	0.472534
Smox	886.86	ES	4.1:5.1:5.2:5.3:5.4:6.2	3.2	8	17	5	0.223239	0.0070056
Cadm1	1018.26	ES	11	10	12	6	11	0.193859	0.0129333
Rpl9	1415.85	RI	6.4	6.3	6.5	209	600	0.131314	0.470757
Phykpl	12.5783	AT	14			54	64	0.116061	0.232123
Rplp2	897.738	AP	3.1			5	147	0.111576	0.00475543
Egfl7	737.723	ES	8	7	9.2	137	506	0.106948	0.741391
Rpl34	10103.4	AD	1.2	1.1	2	608	1942	0.0906325	0.203909
Ldb1	6.61589	AT	11.3			45	552	0.0902882	1
Esd	1647.52	AD	1.2	1.1	2	39	161	0.0901213	0.103637
Gm14419	17.3724	AT	5			19	254	0.0841207	0.253011
Sult1a1	112.499	RI	7.2	7.1	7.3	11	55	0.0677966	0.508172
Egfl7	737.723	AA	9.1	8	9.2	5	37	0.0674091	0.051914
Fau	915.125	RI	1.2	1.1	1.3	50	205	0.0631304	0.230783
Arf1	763.463	AP	2			15	102	0.0597907	0.00523967
Btf3	620.194	AP	2.1			27	646	0.0592933	0.0311835
Ftl1	1056.48	AA	3.1	2	3.2	66	970	0.0524887	0.935199
Ly6c1	1288.36	AA	2.1	1	2.2	43	706	0.0497623	0.556514
Xpnpep1	215.024	AT	24			143	1186	0.0488394	0.0432133
Smox	886.86	AT	4.2			12	4880	0.047842	0.0200254
Eng	504.605	RI	14.2	14.1	14.3	21	210	0.0383014	0.417861
Esd	1647.52	AD	8.2	8.1	9.1	17	413	0.0379501	0.251435
Manf	253.326	AT	3.2			7	1932	0.0368028	0.0139612
Cct3	44.6316	RI	13.2	13.1	13.3	3	20	0.0341753	0.452642
Arl4a	96.241	AP	1			9	253	0.031365	0.0356524
Pla2g16	835.705	AD	1.2	1.1	2	17	174	0.0265157	0.206443
Slc38a5	941.739	AP	3.1			7	161	0.0249126	0.00226812
Otub1	567.82	AD	1.2	1.1	2	16	296	0.024622	0.516016
Wbp5	373.513	AP	2.1			7	852	0.0243937	0.0260228
Rps19	4814.25	RI	7.2	7.1	7.3	24	105	0.0235739	0.0215496
Rps28	654.545	AT	5			3	67	0.0191906	0.0017104
Sat1	741.887	ES	4	3	5	22	585	0.0168394	0.77421
Arpc2	1363.36	RI	1.2	1.1	1.3	4	83	0.0146119	0.05962
Pla2g16	835.705	AT	4.2			19	1943	0.012062	0.000832754
Ran	1450.08	RI	1.2	1.1	1.3	16	373	0.0114406	0.251094
Rpl15	734.916	AP	2.1			4	258	0.0112083	0.00228004
Maged2	316.828	RI	13.2	13.1	13.3	10	342	0.0108169	1
Lphn2	147.005	ES	23	22	25	8	312	0.0105614	1
Rpl41	2476.43	AA	3.1	2	3.2	74	5697	0.0103738	1
Mcfd2	501.244	ES	1.2:3	1.1	4	8	273	0.00999633	0.53123
Spsb2	690.653	RI	3.2	3.1	3.3	20	489	0.00953175	0.690074
Ndrg1	294.276	ES	4	3	5.1	7	288	0.00938611	0.95465
Rpl13a	1789.45	AA	13.1	12	13.2	26	2609	0.00841767	1
Rps9	2809.18	RI	3.2:3.3	3.1	3.4	136	1825	0.00826154	0.632028
Lepre1	456.5	RI	9.2:9.3	9.1	9.4	8	381	0.00798472	0.812483
Rpl15	734.916	AD	1.2:1.3	1.1	2.2	5	258	0.00775926	0.341533
Smox	886.86	AA	6.1	4.1	6.2	9	622	0.00730094	0.681923
Txn2	977.079	AT	2			31	10450	0.00686443	0.00765538
Sat1	741.887	AA	6.1	5	6.2	7	903	0.00627173	1
Fkbp4	536.319	RI	6.2	6.1	6.3	3	273	0.0054351	0.494179
Rab14	616.224	RI	6.2	6.1	6.3	11	479	0.00510183	0.754299
Bsg	5398.48	AP	3.1			3	696	0.00504541	0.00041448
Gpcpd1	54.9333	AT	19.2			4	1019	0.00478381	0.00467835
Apoe	740.432	AT	4.2			10	7709	0.0047158	0.00420846
Pfn1	960.744	AT	2.3			8	3845	0.00410489	0.00350418
Egfl7	737.723	ES	00:08:09.100000	7	9.2	5	506	0.00314663	0.664191
Rufy2	251.141	AT	18.2			19	2325	0.00312948	0.00311753
0610037L13Rik	561.017	ES	7.2:7.3:7.5	7.1	7.6	12	387	0.00304203	0.668064
Smox	886.86	ES	5.1:5.4	4.1	6.2	5	622	0.00170592	0.678101
Egfl7	737.723	AP	1			4	2523	0.00166474	0.00207555
Tpm1	411.2	AA	14.1	11	14.2	10	457	0.0016528	1
0610037L13Rik	561.017	RI	7.2:7.3:7.4:7.5	7.1	7.6	11	387	0.00138628	0.666956
Ube2i	852.989	AT	7.2			18	4093	0.00135233	0.000927668
Bsg	5398.48	ES	2	1	3.2	3	495	0.00126561	0.088572
Gps1	3237.12	RI	14.2	14.1	14.3	3	1691	0.000988217	0.504491
Rpl28	4246.75	RI	1.2	1.1	1.3	3	684	0.00097371	0.155541
Txn2	977.079	AT	3.2			14	10467	0.000833327	0.000929346
Gna13	0.548391	AT	5			3	202	0.000827995	1
Actg1	8091.38	ES	4	3.2	5	4	3899	0.000688454	0.465189
Smox	886.86	ES	5.1:5.2:5.3:5.4	4.1	6.2	3	622	0.000671458	0.677399
Ccdc141	160.607	RI	25.2	25.1	25.3	3	174	0.000581116	1
Rpl9	1415.85	RI	6.2	6.1	6.3	3	1280	0.000446229	0.872796

## Sheet: S2
# View type: Sample View
# Sample: T1_work1_1_S2
# Filters: no filter
Gene Symbol	Gene RPKM	Splice Type	Exons	Upstream Exon	Downstream Exon	Included Counts	Excluded Counts	PSI	Magnitude
Tsc22d1	636.194	AT	8			50328	4	0.999772	1
Tpt1	8676.16	ES	5	4	6	18049	4	0.999497	0.919018
Cux1	48.1205	AT	33.3			707	5	0.999308	1
Actg1	10250.1	ES	3.2:5	3.1	6	69742	6	0.999292	0.828957
Ndufb8	260.213	AT	5			819	6	0.999054	1
Zyx	381.84	AT	10.2			2403	7	0.999023	1
9430038I01Rik	93.4709	AT	5			975	8	0.998456	1
Zcchc4	0.563611	AT	14			350	3	0.99785	1
Atp6v0e	51.5738	AT	4			233	4	0.996738	0.878867
Parva	0.654888	AT	16			1627	9	0.996711	1
Ywhaq	880.621	ES	5	4	6	3453	6	0.996462	1
Akr1a1	756.335	ES	3	2	4	1859	4	0.995066	1
Ltbp4	1129.19	AT	35			8691	11	0.994952	1
Dnajc19	96.0039	AT	5.3			134	7	0.99307	0.452708
Phospho2	96.7288	AP	1.1			235	8	0.992457	0.715407
Tsc22d1	636.194	AP	6			1859	7	0.992228	0.65854
Pkig	412.4	AP	3			865	6	0.991348	1
Srp14	154.473	AT	5			1070	8	0.990713	1
Erc1	1.27328	AT	22			4206	9	0.990111	1
Bsg	10290.7	AP	1			1407	12	0.990066	0.0901246
Blvrb	541.858	AP	1			841	6	0.989548	0.540962
Emd	1.99318	AT	7			1068	14	0.987832	1
Rbm3	1545.18	AA	7.1	6	7.2	633	8	0.987118	0.403249
Hsp90b1	347.152	ES	9:10:11:12:13:14:15:16:17	8	18	8609	8	0.986233	1
Cnbp	949.41	AT	6			10910	7	0.985653	0.668113
Rps3	1366.89	ES	5.2:6:7.1	5.1	7.2	5348	8	0.984741	0.38486
Rpl13	2524.17	ES	3	2	4	8137	50	0.984611	1
Eif3k	458.74	ES	2	1	3	1096	9	0.983238	1
Crem	209.611	AP	11			515	5	0.982854	0.988106
Son	2.65007	AT	15.2			1446	37	0.982366	1
Pde2a	270.885	RI	31.2	31.1	31.3	2407	14	0.981996	1
Mrpl20	222.51	AT	5.2			335	8	0.980966	0.823923
Mdh2	409.701	ES	2	1	3	677	5	0.979478	0.597197
Ddx39	138.508	AT	13.2			70	21	0.977829	0.251641
Hsp90ab1	1154.34	RI	3.2	3.1	3.3	1807	30	0.977251	1
Emcn	596.35	ES	4	3	5	937	10	0.976661	0.721261
Atn1	78.7834	AT	14			216	8	0.97633	0.939541
Hcfc1r1	287.087	AA	2.1	1.3	2.2	230	5	0.976015	0.729596
Sqstm1	190.905	AD	7.2	7.1	8.1	448	5	0.975619	1
Ubap2l	194.13	AT	31			205	5	0.975295	0.137408
Kif1b	0.845689	AT	23			709	17	0.975286	1
Egfl7	529.625	AP	2			779	24	0.974669	0.588123
Pcdh1	0.749157	AT	4			274	11	0.972394	1
Tnfaip8	134.972	AP	6			167	3	0.972367	0.298438
Actb	634.413	ES	3	2	4	1013	8	0.972291	0.456822
Rhoc	485.795	AA	5.1	4	5.2	667	14	0.97055	0.982543
Aes	123.826	ES	5	4	6	164	3	0.970102	0.816095
Ifnar2	233.162	AT	7.2			90	31	0.969989	0.206335
Ensa	6.34297	AT	4			1464	115	0.969942	1
Srrt	148.769	ES	8:9:10:11:12:13:14:15:16:17:18:19	7	20	1710	3	0.968564	0.645593
Mapk1	19.7544	AT	8.3			135	29	0.963672	1
Gkn3	1491.49	ES	5	4	6	2145	43	0.951486	0.59626
Psma3	210.255	ES	2.1	1	3.1	330	9	0.950681	0.872629
Rnd1	4.02531	AT	4.2			11	3	0.94781	0.846871
Snx3	170.356	ES	2	1.2	3	255	7	0.946884	0.778226
Atp6v0b	379.991	ES	4	3	5	459	14	0.946646	0.693546
Dtx2	213.087	ES	8	6	9.1	129	3	0.945098	0.257817
Tor1aip2	40.8051	AT	5.2			943	109	0.944003	1
Sirt2	71.8853	ES	14:15:00	13	16	123	3	0.942529	0.733457
Slc9a3r2	1380.16	AP	3			1155	161	0.941363	0.417579
Btf3	888.781	AP	1.1			1396	58	0.941038	0.775522
Gadd45g	140.811	ES	2	1	3	129	4	0.938627	0.465912
Stmn1	544.719	AP	1			27	5	0.933724	0.0293472
Trappc13	52.1417	AA	14.1	13	14.2	85	6	0.932062	1
Dtx2	213.087	ES	07:08:00	6	9.1	117	3	0.922201	0.181939
Gpcpd1	6.17619	AT	19.2			991	105	0.920365	1
Cds2	1.10411	AT	5.2			4	4	0.919126	1
Pop5	226.565	ES	02:03:00	1	4	226	4	0.915302	0.20954
Zfand2a	104.32	AD	1.2	1.1	2	70	6	0.91244	0.662028
CDK5rap3	31.9829	AD	2.2	2.1	3	17	9	0.911754	0.214777
Manf	312.746	AT	4			2260	21	0.910712	0.359667
Ncor1	1.72964	AT	48			22	3	0.904244	0.999997
Xaf1	168.681	ES	03:04:00	2	5	1080	29	0.900922	1
Wdr83	422.726	ES	4	3.1	5	325	24	0.89833	0.56077
Pecam1	379.427	ES	16.1	14	17	239	22	0.896886	0.56476
Trim30b	16.9341	AT	3.4			239	32	0.896418	1
Tmed5	1.47731	AT	5			19	4	0.89381	1
Rplp2	528.621	AP	1			87	3	0.887059	0.0395873
Pecam1	379.427	ES	15	14	17	278	22	0.886394	0.512599
Pecam1	379.427	AT	17			10253	333	0.886242	1
Hnrnph1	295.198	ES	12	11	13	515	41	0.883757	1
Erp29	0.670099	AT	4			62	6	0.875228	1
Iscu	2.8158	AT	5			21	5	0.865025	1
Anapc5	574.972	ES	13	12	14	1245	85	0.862955	1
Samhd1	161.221	AT	16.2			63	8	0.858763	0.0182181
Nes	21.9218	RI	4.2	4.1	4.3	52	4	0.842254	1
Cuedc2	195.872	ES	2	1	3	439	42	0.827826	1
Polr2e	140.416	ES	3:4:5:6	2	7	200	8	0.821722	0.32169
Pecam1	379.427	ES	13	12	14	445	65	0.811818	0.91431
Supt7l	0.87207	AT	6			9	3	0.794917	1
Gpn1	2.63832	AT	4.2			19	26	0.789771	1
Mef2c	216.126	ME	6|7	5	8	11	3	0.781346	0.0255292
Sp100	1.01008	AT	12			9	3	0.769006	1
Zfp119a	16.2232	ES	3	2	4	16	3	0.762299	0.805124
Ranbp1	325.143	AP	1			107	13	0.756092	0.131664
Ankrd17	106.52	ES	33	32	34	41	5	0.745897	0.186159
Gpx4	376.554	AP	1			84	10	0.744403	0.075228
Flt1	282.127	AT	31			23153	12516	0.727516	1
Nme2	451.832	AP	1			298	49	0.722019	0.126935
Zfp866	0.731439	AT	7			8	4	0.719707	1
Slc38a3	67.2506	AP	2			7	3	0.712963	0.0312163
Ktn1	50.214	ES	36	35	37	106	24	0.712449	1
Hnrnpd	241.223	AT	9			102	4	0.705865	0.0132365
Hnrnpk	91.4496	AA	18.1	17	18.2	77	20	0.699723	0.734549
Taf9	10.8697	AT	7			42	31	0.696459	0.590446
Mospd1	60.37	AT	6.2			71	32	0.694793	0.316282
Brwd1	0.681877	AT	5.2			5	4	0.683784	1
Ppp1r9a	0.661284	AT	4			5	7	0.674704	1
Rps28	123.927	AD	3.2	3.1	4.1	20	10	0.657143	0.237023
Eif3g	562.693	ES	2	1	3	113	40	0.651542	0.204803
Akap2	111.888	ES	5	4.2	7	506	96	0.641495	1
Rpl29	70.924	AD	1.2	1.1	2	144	49	0.635609	1
Ceacam1	138.938	ES	7	6	8	208	78	0.628523	1
Luc7l2	1.67609	AT	15.2			47	13	0.626098	1
Pnp	278.829	AT	6.2			870	36	0.62333	0.177942
Rpl41	555.833	RI	1.2	1.1	1.3	244	70	0.608875	0.323253
Irgm2	113.044	AP	2			283	201	0.607766	1
Fkbp8	709.697	AA	6.1	5	6.2	116	78	0.5902	0.269196
Aplp2	54.9813	ES	14	13	15	26	13	0.589744	0.583383
Rps14	1224.84	AP	1.1			15	10	0.583178	0.00506974
Irf7	253.694	AA	6.1	5	6.2	301	106	0.58152	1
Ccdc142	157.543	ES	4:5:6:7:8:9	3	10	174	6	0.578616	0.0909428
Hnrnpa2b1	79.8995	ES	8	7	9	174	56	0.574175	1
Fxyd5	851.982	AP	1			106	78	0.563455	0.0262275
Hcfc1r1	287.087	RI	1.2	1.1	1.3	29	6	0.554678	0.0471556
Gls	0.766018	AT	20			9	10	0.535873	1
Psmd8	373.356	ES	5	4	6	365	153	0.532095	0.879642
App	702.825	ES	13	12	14	582	331	0.525611	0.99648
Ppp3cb	18.0973	AT	12.2			165	349	0.525303	0.866111
Plcb1	24.6255	AT	33			893	119	0.521869	1
Pkig	412.4	ES	4	3	5	393	227	0.495763	1
Plcb1	24.6255	AT	32			119	893	0.478131	0.9623
Ociad1	110.534	ES	8	7.1	9	100	41	0.478046	0.716041
Ppp3cb	18.0973	AT	14			349	165	0.474697	0.782673
Gls	0.766018	AT	16			10	9	0.464127	0.928254
Fxyd5	851.982	AP	3.1			78	106	0.436545	0.0203201
Rps14	1224.84	AP	2.1			10	15	0.416822	0.00362356
Irgm2	113.044	AP	1			201	283	0.392234	0.79234
Pnp	278.829	AT	8			36	870	0.37667	0.107528
Luc7l2	1.67609	AT	16			13	47	0.373902	0.747807
Hnrnpm	192.227	AA	16.1	15	16.2	326	328	0.339368	1
Ppp1r9a	0.661284	AT	24			7	5	0.325296	0.650593
Brwd1	0.681877	AT	43.2			4	5	0.316216	0.632431
Mospd1	60.37	AT	7			32	71	0.305207	0.138936
Taf9	10.8697	AT	4			31	42	0.303541	0.257337
Hnrnpd	241.223	AT	8.2			4	102	0.294135	0.00551567
Ybx3	498.124	ES	6	5	7	240	181	0.289768	0.513677
Slc38a3	67.2506	AP	3.1			3	7	0.287037	0.0125676
Zfp866	0.731439	AT	6.2			4	8	0.280293	0.560586
Nme2	451.832	AP	2.1			49	298	0.277981	0.0488705
Flt1	282.127	AT	14.2			12516	23153	0.272484	0.99733
Gpx4	376.554	AP	3.1			10	84	0.255597	0.0258302
Ranbp1	325.143	AP	2			13	107	0.243908	0.0424736
Sp100	1.01008	AT	21			3	9	0.230994	0.515908
Arpc2	400.112	RI	1.2	1.1	1.3	42	44	0.227027	0.142877
Tpm1	159.939	ME	9|8	7	10	82	289	0.221024	1
Gpn1	2.63832	AT	15			26	19	0.210229	0.529756
Supt7l	0.87207	AT	5.2			3	9	0.205083	0.410167
Rpl34	1457.21	AD	1.2	1.1	2	291	442	0.17327	0.368128
Txndc9	133.125	AD	1.3	1.2	2	55	89	0.155827	0.797345
Samhd1	161.221	AT	14.2			8	63	0.141237	0.00299624
Iscu	2.8158	AT	4.3			5	21	0.134975	0.2601
Pqbp1	5.85757	RI	1.2:1.3	1.1	1.4	4	4	0.128492	0.859278
Erp29	0.670099	AT	6			6	62	0.124772	0.999999
Tmem14c	289.011	ES	2	1	3	46	197	0.124548	0.78232
Actg1	10250.1	ES	3.2:4:5	3.1	6	7	6	0.120989	0.00066798
Rab6a	135.784	ME	5|6	4	7	3	22	0.12	0.086125
Tmem234	114.151	ES	5.1:5.2	2.1	6	29	128	0.118148	1
Pecam1	379.427	AT	16.2			333	10253	0.113758	0.323084
Rplp2	528.621	AP	3.1			3	87	0.112941	0.00504029
Crem	209.611	AA	14.1	13	14.2	65	99	0.109945	0.533525
Ociad1	110.534	AD	7.2	7.1	9	7	41	0.109402	0.419651
Tmed5	1.47731	AT	4.3			4	19	0.10619	0.118806
Trim30b	16.9341	AT	6.3			32	239	0.103582	0.115551
0610010K14Rik	100.51	AA	6.1	5	6.2	17	153	0.0962343	1
Ncor1	1.72964	AT	9			3	22	0.0957564	0.105896
Srsf5	133.874	AA	3.1	2	3.2	5	16	0.091053	0.13238
S100a16	160.357	AD	3.2:3.3	3.1	4.1	13	55	0.0903255	0.379366
Manf	312.746	AT	3.2			21	2260	0.0892876	0.0352623
Phf12	31.9829	AT	15			9	17	0.0882465	0.0207877
Tomm6	30.1001	AA	3.1	2	3.2	4	28	0.0825853	1
Cds2	1.10411	AT	14			4	4	0.0808736	0.0879897
Gpcpd1	6.17619	AT	20			105	991	0.0796352	1
Fau	81.2886	RI	1.2	1.1	1.3	7	23	0.0775623	0.309566
Ftl1	1830.43	AA	3.1	2	3.2	130	1292	0.0757173	0.76619
Lyrm5	19.7385	AD	1.3	1.2	2.5	4	15	0.0720439	0.842763
Ssr4	751.994	AA	2.1	1	2.2	56	755	0.0670161	1
Stmn1	544.719	AP	2.1			5	27	0.0662758	0.00208306
Ly6c1	11401	AA	2.1	1	2.2	697	9327	0.060374	0.873326
Dnajc8	216.598	AA	5.1	4.2	5.2	5	52	0.060241	0.256832
Stx4a	422.252	AA	3.1	2	3.2	16	204	0.0595277	0.51587
Btf3	888.781	AP	2.1			58	1396	0.0589617	0.0485911
Slc9a3r2	1380.16	AP	1			161	1155	0.0586371	0.0260108
Xaf1	168.681	ES	4	2	5	3	29	0.0564535	0.183304
Tor1aip2	40.8051	AT	9			109	943	0.0559974	0.0593191
Rnd1	4.02531	AT	5			3	11	0.0521899	0.0466319
Ccdc107	121.338	RI	5.2	5.1	5.3	6	72	0.0438931	0.62508
Cyb5	100.527	ES	5	4	6	4	84	0.0379695	0.875561
Atp5h	218.146	AA	3.1	1	3.2	3	58	0.0363924	0.27739
Mapk1	19.7544	AT	9			29	135	0.0363279	0.0376974
Esd	628.455	AD	8.2	8.1	9.1	8	204	0.0362205	0.338094
Psmd11	137.69	RI	14.2	14.1	14.3	11	143	0.0330578	1
Ythdc1	159.769	AA	15.1	14	15.2	5	116	0.0330555	0.755507
Ensa	6.34297	AT	3.2			115	1464	0.030058	1
Ifnar2	233.162	AT	9			31	90	0.0300107	0.00638382
Dynll1	559.183	RI	1.2	1.1	1.3	17	189	0.0294201	0.349605
Por	272.075	RI	14.2	14.1	14.3	7	123	0.027668	0.467212
Eng	154.243	RI	14.2	14.1	14.3	3	42	0.0276609	0.281805
Pcdh1	0.749157	AT	7			11	274	0.0276062	0.999999
Arpp19	57.1373	RI	1.2:1.3	1.1	1.4	3	38	0.0253723	0.690487
Rpl27	867.638	RI	1.2	1.1	1.3	22	218	0.0252785	0.258703
Exosc10	200.156	AD	15.2	15.1	16	8	187	0.0252401	0.963773
Kif1b	0.845689	AT	50			17	709	0.0247144	1
Egfl7	529.625	AP	11.1			23	780	0.0240852	0.0145332
Atn1	78.7834	AT	12.2			8	216	0.0236702	0.0227783
Ddx39	138.508	AT	14			21	70	0.022171	0.00570564
Zranb2	86.9431	AA	3.1	2.2	3.2	3	102	0.0216981	1
Klc1	365.906	AA	13.1	12	13.2	8	290	0.0214103	0.813457
Ubap2l	194.13	AT	26			4	206	0.0201947	0.0028452
Trmt112	134.689	RI	3.2	3.1	3.3	3	80	0.0198905	0.610115
Mrpl20	222.51	AT	4			8	335	0.0190337	0.0159866
Son	2.65007	AT	5			37	1446	0.0176336	0.999999
Crem	209.611	AP	10			5	515	0.0171463	0.0172379
Ramp2	3278.67	RI	3.3	3.2	3.4	110	2818	0.0165043	0.876698
Desi2	45.1949	ES	2	1	3	3	107	0.0153923	1
Prrc2a	105.209	RI	30.2	30.1	30.3	5	150	0.0151018	1
Cnbp	949.41	AT	5.3			7	10910	0.0143466	0.00972469
Pcmt1	231.572	AD	9.2	9.1	10	4	188	0.0138868	0.827555
Idh2	195.492	AA	6.1	5	6.2	4	146	0.0123847	0.760434
Emd	1.99318	AT	6			14	1068	0.0121679	1
Tpd52l1	136.129	ES	05:06:00	4	7	3	117	0.0121372	0.87589
Pcmt1	231.572	ES	4	3	5	6	170	0.0112259	0.746307
Rpl13a	1616.67	AA	13.1	12	13.2	34	2588	0.0110674	1
Rbms1	201.401	ES	11	10	12	4	240	0.0108337	1
Blvrb	541.858	AP	2			6	841	0.0104517	0.00571366
Bsg	10290.7	AP	3.1			12	1407	0.00993419	0.000904298
Erc1	1.27328	AT	8.2			9	4206	0.00988896	1
Srp14	154.473	AT	3.2			8	1070	0.00928664	0.0119267
Dlgap4	320.114	AD	15.2	15.1	16	4	248	0.00902138	0.785371
Hspb1	955.07	RI	2.2	2.1	2.3	17	782	0.00900901	0.829168
Map1lc3b	309.545	AD	3.2	3.1	4	6	317	0.00876177	1
Pkig	412.4	AP	1.1			6	865	0.00865168	0.0102498
Rps9	1774.81	RI	3.2:3.3	3.1	3.4	95	1256	0.00838427	0.716028
Tsc22d1	636.194	AP	7.1			7	1859	0.00777167	0.00515804
Phospho2	96.7288	AP	3.1			8	235	0.00754254	0.00543699
Dnajc19	96.0039	AT	6			7	134	0.00692983	0.00315908
Rpl41	555.833	AA	3.1	2	3.2	10	1236	0.00648691	1
Stmn1	544.719	AA	5.1	4	5.2	3	424	0.00634133	0.786444
Id1	1823.25	RI	1.2	1.1	1.3	30	1419	0.00607927	0.785627
Slc31a1	90.4035	RI	4.2	4.1	4.3	5	119	0.00587589	1
Egfl7	529.625	AA	9.1	8	9.2	3	311	0.00513316	0.592584
Rpl27a	1204.72	AD	1.2	1.1	2	12	626	0.00508582	0.524078
Ltbp4	1129.19	AT	34.2			11	8691	0.0050481	0.00782026
Eef1b2	1213.82	AA	4.1	2.3	4.2	3	510	0.00498591	0.42372
Mms19	419.175	RI	25.2	25.1	25.3	15	251	0.00458742	0.604097
Ndrg3	23.8111	RI	11.4	11.3	11.5	3	27	0.00419077	1
Parva	0.654888	AT	7.2			9	1627	0.00328936	0.999997
Atp6v0e	51.5738	AT	3.2			4	233	0.00326158	0.00287588
Blvrb	541.858	RI	3.2	3.1	3.3	5	612	0.00320183	1
Fos	192.193	ES	2	1	3	3	263	0.00304139	1
Psmd4	214.605	RI	9.2	9.1	9.3	4	220	0.0028319	1
Qk	79.4191	AA	7.1	6	7.2	6	93	0.00277497	1
Zcchc4	0.563611	AT	13.2			3	350	0.00215004	0.999999
Rpl9	1920.83	RI	6.4	6.3	6.5	4	814	0.00212795	0.426076
Tpm1	159.939	AA	14.1	11	14.2	3	132	0.00171655	0.831838
9430038I01Rik	93.4709	AT	3.2			8	975	0.0015444	0.00181662
Zyx	381.84	AT	11			7	2403	0.000976527	0.00125474
Ndufb8	260.213	AT	6			6	819	0.000945651	0.00125773
Rpl9	1920.83	RI	6.2	6.1	6.3	4	891	0.000854381	0.465786
Fxyd5	851.982	RI	9.2	9.1	9.3	13	675	0.000775844	0.795753
Ramp2	3278.67	AA	3.1	2	3.2	5	2161	0.000773454	0.661717
Cux1	48.1205	AT	25			5	707	0.000692516	0.00106437
Actg1	10250.1	ES	4	3.2	5	3	7094	0.000283906	0.694418
Tsc22d1	636.194	AT	7.3			4	50328	0.000228081	0.00119475

## Sheet: S3
# View type: Sample View
# Sample: T1_work1_1_S3
# Filters: no filter
Gene Symbol	Gene RPKM	Splice Type	Exons	Upstream Exon	Downstream Exon	Included Counts	Excluded Counts	PSI	Magnitude
Apoe	1038.35	AT	5			22372	6	0.999021	1
Tpt1	6500.54	ES	5	4	6	15930	7	0.999003	0.658483
Actg1	7743.12	ES	3.2:5	3.1	6	95527	12	0.998966	0.91407
Sod1	2192.19	ES	3	2	4	7203	5	0.998779	1
Rpl13	2232.13	ES	3	2	4	13049	7	0.998637	1
Tmem109	62.9827	AT	4			11556	5	0.998505	1
Cxcl12	233.999	AT	4.2			12110	11	0.99833	1
Hspa8	5464.68	ES	2	1	3.1	15157	9	0.998055	0.51628
Pdxdc1	94.2477	AT	25			3743	5	0.998022	1
Mrpl33	99.6861	AT	4			1073	14	0.997348	1
Bsg	9497.3	AP	1			2692	7	0.99695	0.113587
Ltbp4	1227.16	AT	35			28632	24	0.996651	1
Auh	150.645	AT	13			961	20	0.996572	0.749609
4933434E20Rik	232.08	AT	10			3571	4	0.995719	0.494459
Gorasp2	1.3373	AT	11			3731	13	0.995492	1
Pfn1	651.878	AT	3			4167	10	0.995268	0.858563
Ptma	6199.56	ES	4	3	5	28388	75	0.995256	1
Dctn3	283.709	ES	00:06:07.100000	5	7.2	1147	3	0.995106	1
Spr	565.995	AA	2.1:2.2	1	2.3	3548	6	0.994989	1
Cltb	224.07	ES	4	3	6	1130	3	0.994148	1
Gadd45g	337.226	ES	2	1	3	1026	3	0.993872	0.886536
Sec22b	118.443	AT	5			2320	4	0.993811	0.500002
Dpp7	271.752	ES	9	8	10	1811	5	0.993708	1
Aurkaip1	529.55	RI	3.2	3.1	3.3	1275	7	0.992361	1
Vrk3	251.211	ES	14	13	15	1408	4	0.992278	1
Cyhr1	0.7527	AT	8			1621	4	0.991115	1
Mpg	50.3594	AT	5			419	4	0.991029	0.401908
Kxd1	1537.71	AT	10			8197	208	0.990699	0.987273
Fos	822.785	ES	2	1	3	5079	13	0.99052	1
Far2	45.1767	AT	12.2			1335	14	0.990029	0.959545
Egfl7	351.261	ES	11.2:12.1:12.2	10	13	3176	10	0.989167	1
Akr1a1	686.223	ES	3	2	4	4136	20	0.98898	1
Cnih4	155.685	ES	4	3	5	662	3	0.988653	1
Cdk4	187.757	ES	2	1	3.1	878	3	0.988037	0.816627
Actb	1751.86	ES	3	2	4	7140	24	0.988015	0.697235
Bgn	126.112	RI	8.2	8.1	8.3	3195	4	0.987901	1
Egfl7	351.261	ES	00:10:11.200000	9.2	12.1	1682	6	0.987675	0.846271
Phf11d	279.11	RI	10.2	10.1	10.3	2436	11	0.987304	1
Emcn	703.5	ES	4	3	5	1525	9	0.986958	0.598559
Ecscr	322.509	AP	1			651	12	0.986734	0.713303
Rps3	765.675	ES	5.2:6:7.1	5.1	7.2	5272	7	0.986433	0.411161
Mal	142.535	ES	02:03:00	1	4	1124	4	0.985289	1
Crlf3	76.6086	ES	7	6	8	415	3	0.984147	1
Ociad1	154.732	ES	8	7.1	9	961	6	0.983645	1
B4galt4	173.988	AD	6.2	6.1	7	361	4	0.98179	0.772069
Rrbp1	78.5476	AT	3			547	17	0.980952	1
Hspa12b	1.73489	AT	13			1841	6	0.978908	1
Tsc22d1	117.382	AP	6			272	3	0.97756	0.318416
Psmd13	114.371	ES	8:9:10:11	7	12	1460	7	0.977484	1
Rpl36a	1091.94	AA	3.1	2	3.2	1036	24	0.977118	0.585987
2210018M11Rik	292.665	ES	19	18	20	1858	7	0.977112	0.638315
Erc1	138.443	AT	22			1850	10	0.975391	0.150083
Igsf5	89.6226	AT	9			1526	21	0.974842	1
Irak2	191.554	AA	12.1	11	12.2	358	7	0.974726	0.88398
Atp6v0b	357.819	ES	4	3	5	350	5	0.974281	0.33177
Ramp2	1230.48	AT	3.4			13773	517	0.973985	1
Mdh2	146.638	ES	2	1	3	835	8	0.973539	1
Egfl8	580.503	RI	8.2	8.1	8.3	1671	23	0.973493	0.912221
Pus1	196.01	ES	3	2.2	5	1002	11	0.973288	1
Adcy4	694.769	ES	24	23	25	3891	48	0.972993	1
Aes	240.941	ES	5	4	6	473	8	0.972294	0.732287
H2-K1	74.9884	ES	06:07:00	5	8.1	187	3	0.972197	0.883309
Stmn1	880.718	AP	1			195	15	0.97136	0.0796669
Glod4	70.4396	ES	4.1:4.2	3	5	293	4	0.969361	1
Polr2e	584.815	ES	3:4:5:6	2	7	7413	48	0.966071	1
Auh	150.645	ES	02:03:00	1	6	528	7	0.965495	0.823909
Anp32e	96.9938	ES	3:4.1:4.2:5.1:5.2:5.3	2	6	1113	7	0.964081	1
Klf7	203.94	ES	2.1	1	3	4026	20	0.962577	1
Bscl2	94.9676	ES	10	9	11	248	6	0.959865	0.964982
Ppib	614.621	ES	2	1	3	310	6	0.958462	0.143425
Manf	248.726	AT	4			3278	14	0.953942	0.39894
Glrx2	130.899	AT	6			940	6	0.953626	0.125785
Btf3	426.045	AP	1.1			1131	38	0.951775	0.797321
Scp2	135.471	AP	1			200	3	0.94852	0.417718
Cnot6l	59.8967	AP	2			70	7	0.946652	0.601037
Phospho2	34.0027	AP	1.1			145	37	0.946104	0.770789
Slc38a3	313.064	AP	2			202	14	0.938873	0.116952
Ccpg1	30.7837	AT	8.3			165	8	0.938754	0.464523
Klf2	819.176	ES	2	1	3	748	5	0.938046	0.0601118
Hmbox1	2.42182	AT	12			1273	49	0.932581	1
Rps14	1867.11	AP	1.1			333	23	0.931055	0.0448791
Slc9a3r2	2100.39	ES	7	6	8	4684	206	0.931016	0.867141
Fmnl3	34.4908	ES	26	25	27	190	7	0.928602	1
Nabp2	350.399	AP	1			238	16	0.922481	0.206263
Egfl7	351.261	ES	06:07:08	3	9.2	2372	41	0.922045	0.914317
Rbm3	898.52	AT	8			944	33	0.92181	0.0917134
Crlf3	76.6086	ES	4	3	5	166	5	0.918782	0.493237
Mkrn1	35.8684	AT	6.2			77	16	0.918676	0.246236
Gpcpd1	34.7801	AT	20			2580	192	0.916483	1
Hnrnpa2b1	255.25	ES	8	7	9	2049	84	0.913686	1
Men1	35.8967	ES	8	7	9.1	116	4	0.912137	0.78426
Rplp2	2148.94	AP	1			590	16	0.908983	0.0401195
Parva	2.69207	AT	16			125	20	0.908901	0.999998
Mocs2	141.342	ES	2	1.1	3	182	8	0.907482	0.374372
Gpx4	978.624	AP	1			878	33	0.902198	0.183784
Apod	195.554	ES	2	1	3	61	4	0.896486	0.120802
Lrrc8a	9.87189	AT	4.2			1985	71	0.893921	1
Swi5	269.177	AD	1.2	1.1	2	556	26	0.892487	0.548848
Arhgdia	125.858	AP	1			55	20	0.889691	0.165189
Fas	159.08	AT	10			1704	93	0.889224	0.731563
Ssu72	281.997	AT	5			830	45	0.885532	0.365144
Psma3	49.5962	ES	2.1	1	3.1	101	7	0.883522	0.746408
Trim30b	14.7548	AT	3.4			341	54	0.879766	0.999997
AK010878	1.15788	AT	3			11	6	0.875896	1
Supt7l	1.47484	AT	5.2			54	7	0.856542	1
Tspan4	293.321	AP	2			54	22	0.856517	0.0827636
Phykpl	128.167	AT	13			426	487	0.851308	0.703732
Mff	32.8134	AA	6.1	5	6.2	35	6	0.849604	0.752841
Nprl3	6.22938	AT	14			329	39	0.84774	1
Pcbp2	314.31	ES	12	11	13	476	62	0.843549	0.770046
Lamp2	169.62	AT	10			604	491	0.841019	0.360351
Gabpa	5.91234	AP	1			23	16	0.822059	1
Pecam1	197.897	ES	13	12	14	433	64	0.810004	1
Cav1	159.913	RI	6.2	6.1	6.3	826	26	0.803672	0.506567
Egfl7	351.261	AP	2			666	199	0.799948	0.461115
Hnrnph1	191.529	ES	12	11	13	281	43	0.798197	0.68016
Pecam1	197.897	ES	16.1	15	17	113	23	0.797178	0.350302
Mff	32.8134	ES	9	6.2	10	57	9	0.795578	0.830812
Ceacam1	157.221	ES	3	2	5	1047	66	0.794713	1
Zc3hav1	82.7306	AT	13			3008	247	0.793374	0.925628
Hnrnpk	35.7936	AA	18.1	17	18.2	76	12	0.793103	1
Ubl5	310.641	AD	2.5	2.4	3.2	39	10	0.788918	0.0931451
Cd59b	35.9813	AT	6			458	49	0.786953	1
Pnkd	336.992	AT	3.2			2681	5025	0.783703	1
Hcfc1r1	206.245	RI	1.2	1.1	1.3	40	3	0.774574	0.0394419
Rps28	775.75	AD	3.2	3.1	4.1	135	38	0.773798	0.132135
Hnrnpab	207.171	ES	7.1	6	7.3	1774	215	0.765231	1
Psmb1	430.403	ES	3	2	4	838	137	0.763826	0.822788
Cdkal1	1.10529	AT	22			16	10	0.761251	1
Emd	43.5171	AT	7			946	343	0.758731	1
Serf2	31.0991	AT	8			95	409	0.751421	0.825449
Sp100	151.016	ES	11	10	13	160	35	0.74231	0.550247
Cd34	126.423	AA	8.1	7	8.2	429	61	0.72291	1
Ddx39	14.9773	AT	14			1653	48	0.722434	1
Mocs2	141.342	ES	1.2:2	1.1	3	113	8	0.710386	0.119594
Flt1	357.356	AT	31			36983	22453	0.703908	1
Gpn1	1.08066	AT	4.2			6	13	0.703499	1
Atp2a2	233.741	AT	20.2			4152	1469	0.699974	0.984855
Mospd1	80.1971	AT	6.2			196	87	0.69802	0.398745
Mobp	1.60224	AT	7			73	44	0.695526	1
Klc1	268.127	ES	13.3:16	13.2	17	698	121	0.679897	0.861263
Klc1	268.127	AA	13.1	12	13.2	383	151	0.667956	1
Tmed5	0.711305	AT	5			9	8	0.665945	1
Txndc11	23.2702	AT	13			406	725	0.626999	1
Polr1d	153.835	AT	4			3200	1534	0.621412	1
Klc1	268.127	ES	13.3:14:16	13.2	17	635	121	0.61621	0.718343
Trim34a	3.2655	AT	8			84	44	0.612941	1
Sp100	151.016	AT	21			3077	335	0.607049	1
Ubap2l	68.2546	AT	26			396	290	0.605121	0.490608
1110007C09Rik	295.659	ES	4	3	5	483	199	0.594987	1
Txn2	1.04379	AT	4			10	3	0.588706	1
Ociad1	154.732	AD	7.2	7.1	9	12	6	0.583164	0.0569091
Srp54c	42.2684	ES	11	10	12	39	16	0.574632	0.549132
Luzp1	55.5133	ES	3	2	4.2	219	82	0.571802	1
Rgs19	180.255	RI	7.2	7.1	7.3	295	118	0.57072	0.93246
Patz1	136.383	AT	4.2			2463	3246	0.547871	1
S100a16	665.617	AP	3.1			101	196	0.543205	0.0936138
Adam15	113.117	ES	21:22.1:22.2	20	23	157	43	0.538527	0.504532
Rps28	775.75	AT	4.2			57	115	0.531458	0.0396605
Fxr1	82.3193	ES	16	14	17	141	63	0.529074	0.997017
App	422.999	ES	13	12	14	445	256	0.522754	0.77418
Ddx27	1.16075	AT	8.2			16	4	0.521675	1
Ncapd3	28.8118	ES	29.2:30:31:32:33:34:35:36.1	29.1	36.2	54	5	0.520318	0.224502
Hspa5	140.146	RI	1.2	1.1	1.3	173	85	0.518335	0.770576
Ankrd42	37.828	AT	12.2			66	71	0.514457	0.301489
Gpx4	978.624	ES	3.2:4:5:6	3.1	7	143	25	0.509162	0.0317525
Cxx1c	249.886	ES	1.2:2.1	1.1	2.2	218	73	0.492595	0.351776
Rpl41	3664.52	RI	1.2	1.1	1.3	1347	631	0.488063	0.205128
Ankrd42	37.828	AT	13			71	66	0.485543	0.284545
Ddx27	1.16075	AT	21			4	16	0.478325	0.95665
Rps28	775.75	AT	5			115	57	0.468542	0.0349653
Klc1	268.127	ES	14	13.3	16	196	149	0.458375	0.626798
S100a16	665.617	AP	1			196	101	0.456795	0.0787221
Patz1	136.383	AT	7			3246	2463	0.452129	0.90426
Egfl7	351.261	ME	10|12.1:12.2	9.2	13	21	28	0.436977	0.0312654
Rpl38	700.496	AD	1.2	1.1	1.5	125	142	0.426273	0.215604
0610010K14Rik	24.7442	ES	3.1:3.2	2.2	4.1	28	18	0.424522	0.786695
Txn2	1.04379	AT	2			3	10	0.411294	0.841007
Dnajc8	6.0071	AA	5.1	4.2	5.2	3	3	0.4	0.553627
Ubap2l	68.2546	AT	30			290	396	0.394879	0.320152
Sp100	151.016	AT	18.2			331	3081	0.392556	0.704961
Trim34a	3.2655	AT	11.2			44	84	0.387059	0.774119
Polr1d	153.835	AT	2			1534	3200	0.378588	0.938514
Rpl29	277.464	AD	1.2	1.1	2	513	545	0.358439	1
Ly6c1	4743.73	AA	2.1	1	2.2	2651	4253	0.348934	0.839782
Txndc11	23.2702	AT	9.2			668	463	0.348349	0.714307
Synm	40.949	RI	4.2	4.1	4.3	637	112	0.343961	1
Ywhae	315.331	AD	3.2	3.1	4	231	341	0.341826	1
Psmd4	390.655	AD	7.2	7.1	8	390	692	0.33922	1
Tmed5	0.711305	AT	4.3			8	9	0.334055	0.668109
Srsf3	228.477	ES	4	3	5	116	42	0.316789	0.164427
Mobp	1.60224	AT	5.2			44	73	0.304474	0.810795
Mospd1	80.1971	AT	7			87	196	0.30198	0.172507
Isca2	18.9481	ES	3	2	4	38	39	0.301172	1
Atp2a2	233.741	AT	21			1469	4152	0.300026	0.422133
Tsc22d3	3.09853	ES	5	4	6	3	5	0.298701	1
Gpn1	1.08066	AT	15			13	6	0.296501	0.593002
Flt1	357.356	AT	14.2			22453	36983	0.296092	0.858393
S100a16	665.617	AD	3.2:3.3	3.1	4.1	98	101	0.289578	0.13034
Eif4a2	198.571	AA	2.1	1	2.2	61	147	0.286663	0.634413
Pcbp2	314.31	ES	9	8	10	421	521	0.286655	1
Ddx39	14.9773	AT	13.2			48	1653	0.277566	0.999997
Psmd11	47.5528	RI	14.2	14.1	14.3	57	66	0.277372	1
Son	112.606	ES	3	2	4	169	7	0.268152	0.0520258
Itpa	25.9202	ES	3	2	4	3	5	0.260132	0.162109
Lsr	624.628	ES	4	3	5	131	240	0.252071	0.313507
Serf2	31.0991	AT	3.3			409	95	0.248579	0.273069
Emd	43.5171	AT	6			343	946	0.241269	0.482538
Cdkal1	1.10529	AT	8			10	16	0.238749	0.477497
Pnkd	336.992	AT	12			5025	2681	0.216297	0.422471
Cd59b	35.9813	AT	8			49	458	0.213047	0.336842
Zc3hav1	82.7306	AT	9.2			247	3008	0.206626	0.241071
Egfl7	351.261	AP	11.1			199	666	0.200052	0.115316
Atp5g3	305.345	AD	1.2	1.1	2	49	179	0.198015	0.446455
Fxyd5	673.571	AA	6.1	5	6.2	206	903	0.180948	0.998817
Gabpa	5.91234	AP	2			16	23	0.177941	0.355883
Sqstm1	131.911	AD	7.2	7.1	8.1	58	125	0.171653	0.700222
Lamp2	169.62	AT	9			491	604	0.158981	0.0681185
Nprl3	6.22938	AT	15			39	329	0.15226	0.304521
Phykpl	128.167	AT	14			487	426	0.148692	0.122916
Tspan4	293.321	AP	1			22	54	0.143483	0.0138645
Supt7l	1.47484	AT	6			7	54	0.143458	0.286915
Actg1	7743.12	ES	3.2:4:5	3.1	6	17	12	0.141954	0.00110142
Arpc2	262.926	RI	1.2	1.1	1.3	38	76	0.133333	0.203763
Sdcbp	71.1616	AA	5.1	4	5.2	21	133	0.132629	1
AK010878	1.15788	AT	4			6	11	0.124104	0.141688
Rpl34	2828.62	AD	1.2	1.1	2	624	1429	0.122044	0.350939
Trim30b	14.7548	AT	6.3			54	341	0.120234	0.136666
Hsp90aa1	1291.85	AA	2.1	1	2.2	685	2481	0.11684	1
Ssu72	281.997	AT	4.2			45	830	0.114468	0.0472001
Fas	159.08	AT	3			93	1704	0.110776	0.091135
Arhgdia	125.858	AP	2			20	55	0.110309	0.0204812
Lrrc8a	9.87189	AT	14			71	1985	0.106079	1
Rbm3	898.52	AD	7.3	7.2	8	41	359	0.0986976	0.270463
Gpx4	978.624	AP	3.1			33	878	0.0978021	0.019923
Tpm1	36.9678	ME	9|8	7	10	11	102	0.0973451	1
Id1	2333.36	RI	1.2	1.1	1.3	1130	3259	0.0911672	0.937307
Parva	2.69207	AT	7.2			20	125	0.0910989	0.10023
Rplp2	2148.94	AP	3.1			16	590	0.0910168	0.00401718
Gpcpd1	34.7801	AT	19.2			192	2580	0.0835173	0.2254
Tmem254a	39.4415	AD	3.2	3.1	4	6	32	0.0794016	0.544299
Rbm3	898.52	AT	7.4			33	944	0.0781895	0.00777929
Nabp2	350.399	AP	3			16	238	0.0775194	0.017333
Rbm3	898.52	AA	7.1	6	7.2	83	980	0.0758021	0.720021
Eps15l1	86.8809	ES	22:23:00	21	24	20	53	0.0745452	0.404271
Znhit1	40.3974	RI	6.2	6.1	6.3	10	62	0.0717405	1
Rnasek	206.88	AD	1.2	1.1	2.2	59	220	0.0711701	0.699824
Sparc	2612.92	AA	3.1	2	3.2	4	51	0.0705927	0.0128083
Commd5	186.507	AD	1.2	1.1	2	14	151	0.0690506	0.531731
Rps14	1867.11	AP	2.1			23	333	0.0689447	0.00332329
Hmbox1	2.42182	AT	10.2			49	1273	0.0674192	1
Atp5h	105.934	AA	3.1	1	3.2	5	55	0.0622463	0.339206
Ccpg1	30.7837	AT	9.3			8	165	0.0612456	0.0303061
Slc38a3	313.064	AP	3.1			14	202	0.0611268	0.00761435
Ftl1	3301.16	AA	3.1	2	3.2	265	3472	0.0585051	0.681289
Lrrfip2	196.645	ES	12	11	13	19	136	0.0569085	0.44831
Mkrn1	35.8684	AT	9			15	78	0.0564599	0.0151332
Uba52	1697.22	AD	2.2	2.1	3.1	64	322	0.0553633	0.122504
Phospho2	34.0027	AP	3.1			37	145	0.053896	0.0439089
Tcf7l2	259.899	AA	11.1	10.1	11.2	23	363	0.0516639	0.8998
Scp2	135.471	AP	12.1			3	200	0.0514801	0.0226713
Bnip2	81.8692	ES	11	10.1	12	7	94	0.0508047	0.742134
Hras	402.476	RI	6.2	6.1	6.3	30	227	0.04841	0.361865
Btf3	426.045	AP	2.1			38	1131	0.0482253	0.0403994
Glrx2	130.899	AT	5.2			6	940	0.0463735	0.00611677
Manf	248.726	AT	3.2			14	3278	0.0460578	0.0192615
Fau	1065.91	RI	1.2	1.1	1.3	57	327	0.0459456	0.196168
Tmem254b	44.4613	AD	3.2	3.1	4	3	29	0.0454246	0.421393
Capza2	49.9269	AA	7.1	6	7.2	3	52	0.0452459	0.671922
Cnot6l	59.8967	AP	3			6	71	0.0384723	0.0244264
Akap2	52.2545	ES	5	4.2	7	52	452	0.0375876	1
Ndufv1	304.364	AA	4.1	3	4.2	8	199	0.034991	0.413821
Erh	540.46	ES	2	1	3	8	149	0.0320879	0.173844
Rbm25	83.3984	ES	02:03:00	1	4	5	51	0.0318692	0.38749
Osgep	291.241	AA	3.1	2	3.2	3	72	0.0309556	0.155831
Enpp2	123.844	AD	19.2	19.1	20	3	85	0.0302764	0.433334
Stmn1	880.718	AP	2.1			15	195	0.0286396	0.0023489
Lage3	42.1536	AD	2.2	2.1	2.4	4	104	0.0284126	1
Ramp2	1230.48	AT	9			517	13773	0.0260154	0.0345247
Tpm3	56.9656	ES	11	10	14	3	62	0.0253723	0.686972
Atp5h	105.934	ES	2	1	3.2	3	55	0.0252147	0.32632
Igsf5	89.6226	AT	10			21	1526	0.0251575	0.0305282
Txndc11	23.2702	AT	4.2			57	1074	0.0246526	0.0505515
Erc1	138.443	AT	8.2			10	1850	0.0246094	0.00378664
Pabpn1	161.201	RI	5.2	5.1	5.3	13	276	0.0244361	1
Dpm2	281.259	RI	3.2	3.1	3.3	42	256	0.0226601	0.568893
Tsc22d1	117.382	AP	7.1			3	272	0.0224395	0.00730912
Rps27a	3026.31	RI	1.2	1.1	1.3	6	129	0.0223708	0.0265916
Otub1	468.773	AD	1.2	1.1	2	17	347	0.0223675	0.462195
Eif5a	178.558	RI	10.2	10.1	10.3	5	114	0.0221665	0.399253
Hspa12b	1.73489	AT	4.2			6	1841	0.0210918	1
Ccdc85a	159.232	ES	5	3	6	8	189	0.0191432	0.740222
Rrbp1	78.5476	AT	25			17	547	0.0190476	0.0210315
Fbxo6	106.312	AD	1.2	1.1	3	3	88	0.0188782	0.516886
Rbm4b	115.357	AD	2.2	2.1	3.1	12	106	0.0188537	0.573568
Rps19	2523.57	RI	7.2	7.1	7.3	14	81	0.017929	0.0199335
Rnf25	183.545	AA	3.1	2	3.2	3	109	0.0171631	0.369451
Paqr5	308.311	ES	5	4	6	30	579	0.0157443	1
Spsb3	204.924	RI	6.2	6.1	6.3	7	245	0.015496	0.742313
Nxt1	166.842	ES	2	1	3	8	215	0.0148564	0.800032
Ramp2	1230.48	RI	3.3	3.2	3.4	70	2005	0.0147873	1
Ndufa3	156.724	AA	4.1	3	4.2	11	482	0.0147754	1
Ecscr	322.509	AP	2			12	651	0.013266	0.00958991
Irf7	230.205	ES	7	6.2	8	6	223	0.0132035	0.599897
Dynll1	1499.78	RI	1.2	1.1	1.3	44	1114	0.0131356	0.459108
Osgep	291.241	RI	5.2:5.3	5.1	5.4	10	300	0.0128815	0.637406
Hnrnpab	207.171	AA	7.1:7.2	6	7.3	14	215	0.0118801	0.641977
Ccdc85a	159.232	ES	04:05:00	3	6	8	189	0.0117833	0.734709
Hnrnpm	186.53	AA	16.1	15	16.2	6	288	0.0106531	0.954182
Ctc1	208.357	ES	19	18	20	8	301	0.0102119	0.892133
Rpl41	3664.52	AA	3.1	2	3.2	122	9614	0.0101371	1
Tmsb4x	2816.79	AD	1.2	1.1	3	117	5540	0.0101226	1
Far2	45.1767	AT	13			14	1335	0.00997137	0.00966434
Chchd7	122.868	RI	1.3	1.2	1.4	5	136	0.00987888	0.684468
Pkm	439.324	ME	10|9	8	11	23	2406	0.00946892	1
Rab14	145.143	RI	6.2	6.1	6.3	4	94	0.00941273	0.400044
Kxd1	1537.71	AT	7			208	8197	0.00930056	0.00926839
Mpg	50.3594	AT	4.3			4	419	0.00897141	0.00363832
Rpl13a	1692.02	AA	13.1	12	13.2	40	3785	0.00892208	1
Cyhr1	0.7527	AT	7			4	1621	0.0088849	0.999999
Irf7	230.205	AA	6.1	5	6.2	5	275	0.00881902	0.736511
Stmn1	880.718	AA	5.1	4	5.2	15	1533	0.00874824	1
Uba7	57.3435	RI	23.2	23.1	23.3	7	135	0.00867702	1
Rps9	1738.01	RI	3.2:3.3	3.1	3.4	217	2898	0.00830098	1
Eef1b2	519.284	AA	4.1	2.3	4.2	4	410	0.00824225	0.485917
Tpd52l2	231.095	ES	7	5	8	3	252	0.00810716	0.671825
Acadsb	132.781	RI	10.2	10.1	10.3	17	252	0.0081001	1
Kdm5b	83.6114	RI	26.2	26.1	26.3	12	243	0.00783929	1
Lage3	42.1536	RI	2.2:2.3	2.1	2.4	4	104	0.00752003	1
Trabd	240.82	AD	8.2	8.1	9	3	362	0.00734785	0.925319
Slc25a45	120.53	RI	5.2	5.1	5.3	5	299	0.00723851	1
Slc25a3	301.053	RI	1.2	1.1	1.3	4	175	0.00693777	0.357528
Tpd52l2	231.095	ES	06:07:00	5	8	3	252	0.00675676	0.670911
Sec22b	118.443	AT	4.2			4	2320	0.00618923	0.0031139
Hras	402.476	AA	4.1	3	4.2	4	454	0.00567586	0.692625
Amotl2	182.743	ES	11:12:00	10	13	9	400	0.00559354	1
Qars	94.0366	RI	22.4	22.3	22.5	3	78	0.0053732	0.511238
Fbxo8	132.796	ES	03:04:05	2	6	4	128	0.00534511	0.593145
Nudt7	102.928	AD	1.2	1.1	2	7	72	0.00485862	0.430724
Sp100	151.016	AA	9.1	8	9.2	5	150	0.00482889	0.610634
Osgep	291.241	RI	5.5	5.4	5.6	8	332	0.00481701	0.699679
Pfn1	651.878	AT	2.3			10	4167	0.00473163	0.00408171
Gorasp2	1.3373	AT	13			13	3731	0.004508	1
Trmt112	350.091	RI	3.2	3.1	3.3	3	386	0.00418842	0.676114
Hspb1	666.515	RI	2.2	2.1	2.3	7	814	0.00358327	0.747945
Map1lc3b	725.584	AD	3.2	3.1	4	10	1313	0.00354417	1
Auh	150.645	AT	4			20	961	0.00342809	0.00257857
Ltbp4	1227.16	AT	34.2			24	28632	0.00334893	0.00954437
Eif4a2	198.571	AA	11.1:11.2	10	11.3	5	157	0.00321642	0.484895
0610037L13Rik	211.628	ES	7.2:7.3:7.5	7.1	7.6	5	154	0.00313766	0.44618
Rpl28	829.74	RI	1.2	1.1	1.3	5	356	0.00311139	0.262599
Serhl	183.964	RI	1.2	1.1	1.3	7	150	0.00308364	0.500094
Bsg	9497.3	AP	3.1			7	2692	0.00304984	0.000347482
Psmd4	390.655	RI	9.2	9.1	9.3	16	826	0.00301648	1
Rab14	145.143	RI	6.4	6.3	6.5	3	94	0.00282341	0.397401
Mrpl33	99.6861	AT	8			14	1073	0.00265156	0.00513845
Pabpn1	161.201	RI	5.4	5.3	5.5	3	144	0.00228742	0.547657
Rpl9	1890.62	RI	6.4	6.3	6.5	8	1575	0.0021994	0.509234
Rpl15	2031.11	AD	1.2:1.3	1.1	2.2	3	592	0.00204064	0.178136
Hnrnpab	207.171	RI	7.2	7.1	7.3	3	376	0.00201807	1
Pdxdc1	94.2477	AT	14			5	3743	0.00197824	0.00254425
Cxcl12	233.999	AT	3.2			11	12110	0.00167014	0.00171946
Tmem109	62.9827	AT	3.2			5	11556	0.00149459	0.0101108
0610037L13Rik	211.628	RI	7.2:7.3:7.4:7.5	7.1	7.6	5	154	0.00147362	0.445436
Apoe	1038.35	AT	4.2			6	22372	0.000978649	0.00113797
Fxyd5	673.571	RI	9.2	9.1	9.3	15	635	0.000951429	0.575833
Gng5	341.402	RI	3.2	3.1	3.3	6	350	0.000777846	0.626537
Actg1	7743.12	ES	4	3.2	5	7	7216	0.000651007	0.568672
Sp100	151.016	AT	14.2			4	3408	0.000394385	0.000708244

## Sheet: S4
# View type: Sample View
# Sample: T1_work1_1_S4
# Filters: no filter
Gene Symbol	Gene RPKM	Splice Type	Exons	Upstream Exon	Downstream Exon	Included Counts	Excluded Counts	PSI	Magnitude
Mbp	1974.8	AT	11			92280	32	0.999864	1
Ywhaq	3414.61	ES	5	4	6	11255	3	0.999456	1
Trf	1446.64	AT	17.2			8576	6	0.999111	1
Mrpl33	63.8356	AT	4			492	3	0.998759	1
Actg1	5618.25	ES	3.2:5	3.1	6	53761	9	0.998623	1
Pfkfb2	0.549362	AT	18			782	3	0.998286	1
Sptbn1	43.182	AT	37			1853	6	0.998121	1
Auh	135.043	AT	13			924	11	0.998036	1
Mal	9423.53	ES	2	1	3	27416	24	0.997532	0.88746
Mbp	1974.8	ME	9|10	8	11	1985	9	0.997333	0.638023
Trf	1446.64	ES	2.2:3:4:5:6:7:8:9:10.1	2.1	10.2	17936	5	0.996567	0.865932
Cdc23	18.9002	AT	17			122	3	0.996025	1
Sirt2	653.849	ES	14:15:00	13	16	2955	5	0.995788	1
Tmsb4x	1295.34	AP	1.1			1186	11	0.995709	0.283051
2021-03-02	28.7257	AT	5.3			291	5	0.994961	1
Rsu1	45.8383	AT	11			297	5	0.994631	0.754345
App	340.284	ES	13	12	14	838	3	0.994351	1
Nisch	15.2712	AT	22			1931	13	0.993842	1
Fdft1	337.19	ES	5	4	6	1474	3	0.993756	1
Actb	704.385	ES	3	2	4	2188	4	0.993446	0.745588
Xpnpep1	48.4936	AT	21			807	13	0.993187	1
Fez1	612.774	ES	4	3	5	1055	4	0.992677	0.767151
Enpp2	709.326	ES	25	24	26	4059	13	0.992228	1
Mbp	1974.8	ES	9	8	10	512	3	0.992117	0.165749
Fabp5	1122.48	ES	2	1	3	3981	11	0.992104	1
Tmem178b	0.606834	AT	6			51	4	0.991624	1
Ramp2	57.4752	AT	9			614	4	0.990928	1
Stard7	22.4594	AT	8			1195	7	0.990715	1
Srp14	481.085	AT	5			3662	31	0.989498	1
Ptma	5223.64	ES	03:04:00	2	5	21521	81	0.989355	1
Sh3gl2	18.5434	AT	9.2			320	5	0.98891	0.800816
Anapc7	91.3389	AT	12			1169	25	0.988047	0.882201
Fgfr1op2	67.5411	AT	6.2			68	10	0.987783	0.489282
Sccpdh	211.696	ES	4	3	5	952	5	0.987485	1
Tpt1	2094.64	ES	5	4	6	6227	36	0.987037	1
Ptma	5223.64	ES	3	2	4	11410	74	0.986852	0.926565
Edil3	1.11688	AT	12			1595	7	0.986093	1
Mal	9423.53	ES	02:03:00	1	4	45811	155	0.986003	1
Rsrc1	69.764	ES	5.1:5.2	4	6	457	3	0.984701	1
Mrpl20	61.3488	AT	5.2			155	3	0.984518	1
Sumo2	252.211	ES	5	4.2	6	562	5	0.984388	1
Fbxl5	31.9354	AT	12			895	43	0.98387	1
Map4	0.859011	AT	21.2			578	14	0.983377	1
Irf1	160.966	AP	1			225	3	0.983222	0.356677
Zwint	17.2408	AT	9			476	8	0.983138	1
Mdh2	168.985	ES	2	1	3	488	3	0.982859	0.893228
Tmem201	9.68814	AT	6.2			394	5	0.982821	1
Tmem109	23.3049	AT	4			582	3	0.98248	1
Tubb4a	313.185	ES	2	1	3	831	7	0.981929	1
Ifi27	736.361	ES	5	4	6	734	11	0.980521	0.659909
Tmem254a	153.417	AP	1			250	3	0.980346	0.307212
Mobp	1371.65	ES	2	1	3	3891	42	0.980332	1
Tmeff2	781.904	ES	08:09:00	7	11	3718	28	0.980027	1
Atp6v0b	153.949	ES	4	3	5	272	3	0.980027	0.841693
Ddx27	28.672	AT	21			137	11	0.978577	1
Ndufs2	124.016	ES	6	5	7	253	3	0.978559	0.974085
Tmeff2	781.904	ES	9	8	11	1217	21	0.978168	1
Hsp90ab1	569.934	RI	3.2	3.1	3.3	748	12	0.978	0.823692
Dnm3	7.78103	AT	21			37	11	0.97776	1
Samhd1	1.01605	AT	16.2			569	10	0.977399	1
Aatk	234.439	ES	13:14:00	12	15	1036	5	0.977389	0.812806
Ctnna2	39.952	AT	21			76	3	0.977319	0.122212
Tmeff2	781.904	ES	14	13	15	1818	18	0.977282	0.871927
Qdpr	1200.82	AP	1			1031	18	0.976782	0.247095
Tmem254c	126.56	AP	1			189	3	0.974155	0.337919
Kxd1	160.753	AT	7			1802	19	0.97229	1
Ppib	276.515	ES	2	1	3	542	7	0.971894	0.775918
Ociad1	94.1774	ES	8	7.1	9	273	3	0.971568	0.968555
4933434E20Rik	14.7797	AT	10			796	10	0.968637	1
P4hb	175.357	ES	2:3:4:5:6:7:8	1	9	2593	7	0.968071	1
Pcyt2	258.488	ES	3	2	4	975	12	0.967137	1
Ttll9	34.4163	AT	15			220	4	0.966916	1
Fkbp15	72.1046	AT	29			726	13	0.966853	1
Glod4	271.18	AT	10			2023	423	0.966238	1
Ncam1	202.153	AT	16			411	148	0.965753	1
Sorcs1	11.2425	AT	29			65	10	0.964549	0.536034
Dnajc24	115.308	ES	3	2	4	395	6	0.963261	1
Atn1	31.6938	AT	14			117	6	0.962313	1
Wtap	1.5937	AT	7.2			933	18	0.96216	1
Cdadc1	35.3667	AT	11.2			24	5	0.962095	0.825072
Zrsr2	21.5229	AT	11			230	19	0.96142	0.55163
Schip1	133.202	AP	6			222	4	0.961279	0.284615
Specc1	1.24372	AT	17			864	35	0.960546	1
Mettl3	31.6218	AT	11			92	3	0.960378	0.495469
Gm14419	1.70351	AT	4.2			87	3	0.95938	1
Grb14	871.407	ES	13	12	14	2436	54	0.957106	1
Stmn1	3134.29	AP	1			389	47	0.955739	0.0629493
Ywhaq	3414.61	AP	1			56	9	0.954963	0.0125982
Btf3	226.822	AP	1.1			222	7	0.954607	0.414973
Srp19	245.039	ES	4	2	5	558	15	0.954272	1
Crk	1.58743	AT	4			1003	4	0.95312	1
Tmem151a	9.76953	AT	2			8795	14	0.952916	1
Inpp4a	1.29634	AT	30			719	14	0.952628	1
Dixdc1	3.65076	AT	23			922	5	0.951391	1
Dohh	20.047	AT	5			182	11	0.951357	1
Rab4b	76.5483	ES	5	4	6	261	5	0.951083	1
Efcab14	45.492	AT	13			1076	12	0.948593	0.817969
Tank	14.0291	AT	10			247	25	0.948281	1
Ubap2l	25.5383	AT	26			129	8	0.947508	0.608339
Psmd14	106.357	ES	02:03:00	1	4	154	3	0.945542	0.447494
Uhrf2	47.3619	AT	16			836	33	0.945159	1
Sun1	1.70426	AT	25			385	13	0.945106	1
Klf7	40.6433	ES	2.1	1	3	673	5	0.945052	1
Prkcq	1.35803	AT	18			243	25	0.944919	1
Ablim2	59.975	AP	7			150	7	0.944836	0.702545
Gtdc1	12.8847	AT	14			184	16	0.935608	1
Slc44a1	302.993	AT	18			12070	2252	0.934311	1
Cux1	21.2911	AT	33.3			501	368	0.932856	1
Pla2g16	390.539	AT	5			2898	179	0.931383	0.194184
Pcbp4	129.242	ES	8	7	9	368	15	0.931108	1
Scoc	148.099	AP	2			62	3	0.930552	0.121725
Lcorl	0.744867	AT	10			199	13	0.92968	1
Araf	12.6687	AT	17			187	23	0.927381	1
Ank3	118.893	AA	50.1	45	50.2	153	12	0.925079	1
Spop	30.6401	ES	2:3:4:5	1.3	6	256	3	0.924841	1
Atp6v0e	43.8425	AT	4			388	169	0.923342	1
Csnk1a1	89.3127	AT	12			1773	15	0.923263	0.588858
Sdha	71.2466	ES	08:09:00	7	10	413	7	0.922345	1
Glod4	271.18	AP	1			307	61	0.922328	0.413483
Cdc42	195.903	AT	7			3119	156	0.921345	0.818378
Cxcl12	17.3812	AT	4.2			2646	123	0.921132	1
BC029214	26.3081	ES	5	4	6	60	3	0.920921	1
Morf4l2	137.66	AP	4			205	16	0.920682	0.625605
Arpp19	68.2122	AP	1.1			38	5	0.919355	0.292085
Cox16	102.702	AT	6			205	77	0.916966	0.434747
Polg2	21.3606	AT	9			52	27	0.916787	0.74416
Ablim2	59.975	ES	20:21:00	19	22	100	4	0.9167	0.694269
Cox6c	70.5453	AP	1			84	19	0.914607	0.564711
Ociad1	94.1774	AD	7.2	7.1	9	47	3	0.9132	0.317258
Hmox2	234.903	ES	5	4	6	672	28	0.913151	1
Aes	27.0382	ES	5	4	6	52	3	0.911412	1
Fis1	395.767	AP	2			380	68	0.910849	0.384117
Bmp2k	64.0598	AT	14.2			421	188	0.910447	0.460057
Khdrbs1	39.3467	AT	12			564	132	0.909685	1
Nkx2-2	12.4842	AT	2.2			82	3	0.909589	0.447728
Ncor1	7.74357	AT	48			39	5	0.909454	0.257989
2021-09-04	1827.78	ES	3	2	4	1841	44	0.908223	0.22561
Tmsb15b2	26.2589	AP	1			33	4	0.907198	0.694175
Slc38a6	35.7189	AT	20			658	85	0.906056	0.901793
Elavl3	149.81	ES	02:03:00	1	4	735	17	0.905318	1
Iscu	2.74711	AT	5			25	4	0.905095	1
Cxxc1	58.5549	ES	9	8	10	143	5	0.904752	0.777541
Kmt2e	54.2774	ES	12	11	13	147	7	0.901961	1
Pml	1.91394	AT	9.2			124	4	0.896851	1
Ank3	118.893	AT	51			2872	18	0.896354	0.525345
Gng12	49.7641	ES	4.1	3	5	54	4	0.895458	0.66786
Lamp2	74.9059	AT	10			421	214	0.894292	0.805073
Aldh3a2	5.07926	AT	11			733	58	0.893146	1
Hdac5	138.439	ES	25	24	26	307	18	0.891991	1
Dnajb6	185.631	AT	10.2			2309	557	0.891468	1
Acp1	133.965	ME	3|4	2	5	379	47	0.889671	1
Irf9	20.8225	AP	3			21	10	0.888752	0.43253
Psma3	55.986	ES	2.1	1	3.1	60	4	0.88746	0.550829
Ilf3	22.9835	AT	21			253	64	0.885869	1
Clcn3	45.8224	AP	1			155	26	0.88564	0.476882
Slc25a1	132.962	ES	3	2	4	161	10	0.88525	0.565722
Sars	36.8368	ES	10	9	11	40	3	0.882071	0.602007
2021-09-08	17.1777	AT	10.3			44	3	0.878962	0.0782287
Ttyh1	111.224	ES	2	1	3	171	8	0.878883	0.512967
Jam3	240.834	AT	9			3383	273	0.877766	1
Slc38a10	10.0353	AT	20			1049	22	0.87752	1
Mrpl1	1.10467	AT	10			138	6	0.875267	1
Ptk2	19.1938	AT	33			1217	70	0.871286	1
H2-T22	66.7211	ES	8	7	9	178	15	0.870786	1
Rpap2	21.311	AT	15			102	29	0.870484	0.959757
2021-09-04	1827.78	ES	3	1	4	3313	118	0.869144	0.424358
Zmynd8	5.44977	AT	29			444	44	0.86884	1
Rffl	20.8508	ES	8	7	9	38	3	0.868787	0.966076
Frmd5	43.3604	RI	15.2	15.1	15.3	58	3	0.867783	0.455226
Tardbp	54.375	RI	6.3:6.4	6.2	6.5	519	7	0.86659	0.837473
Chpt1	7.12162	AT	11.4			425	5	0.865825	1
Pcyt2	258.488	ES	7	6	8	255	25	0.865363	0.618906
Irf7	39.9992	ES	7	6.2	8	77	6	0.864535	0.964236
Fam57a	16.6408	AT	6			935	365	0.862847	1
Plod1	45.6004	AT	20			1965	111	0.861734	1
Efhd1	209.162	RI	4.2	4.1	4.3	587	40	0.861528	1
Tor1aip2	17.0336	AT	5.2			766	242	0.860488	1
Hbp1	35.5123	AT	13			332	55	0.859822	0.577045
Cd82	270.318	ES	4	2	5	347	31	0.859744	0.704394
Cyp2j12	108.588	ES	2	1	3	186	11	0.859166	0.621375
Crbn	25.0068	AT	11.2			202	61	0.855685	1
Gm20498	52.6623	AT	8			206	119	0.854053	0.588371
Ntrk2	18.0553	AT	14			403	80	0.853895	0.360225
Slc3a2	58.5002	AP	2.1			113	45	0.85029	0.806958
Pabpn1	42.4695	RI	5.4	5.3	5.5	403	8	0.84718	1
Hexa	41.7788	ES	10	9	11	99	10	0.846626	1
Thra	107.082	AT	10			3055	470	0.84509	1
Stx5a	18.091	AT	11.2			174	3	0.844479	0.648316
Tpm1	121.855	AT	13			480	248	0.843672	0.971769
Klc1	36.1753	AT	18			381	85	0.842927	1
Cyhr1	36.5766	AT	3			703	552	0.841819	1
Tle1	2.36397	AT	21			81	8	0.841388	1
Zfp410	32.5588	ES	4:5:6:7:8:9:10	3	11	268	4	0.837842	0.661638
Vps53	14.6842	AT	2			281	49	0.831001	1
Pkp4	38.9484	ES	23	22	24	188	17	0.821546	1
Rps28	70.9249	AD	3.2	3.1	4.1	24	5	0.821429	0.341885
Gm21092	8.89123	AP	1			29	6	0.8203	1
Hnrnph1	45.9731	ES	12	11	13	75	10	0.82011	1
Ndufs6	68.7434	AD	1.2	1.1	2	111	15	0.816503	1
Son	38.1696	ES	3	2	4	1169	4	0.816019	0.496298
Taf9	71.0613	AT	4			2127	291	0.811889	1
Ifi27	736.361	ES	4	3	5	1322	126	0.80969	0.77368
Tardbp	54.375	AD	6.3	6.2	6.5	35	7	0.809458	0.586366
Pde4dip	55.8693	AT	49			2010	1125	0.806754	1
Tmem33	33.0391	RI	8.2	8.1	8.3	517	13	0.805228	1
Acsl3	207.143	ES	2	1	3	156	15	0.804845	0.319845
Gpx4	465.402	AP	1			130	11	0.803827	0.0807359
Plxnb3	157.306	ES	27	26	28	148	17	0.803399	0.474185
Cherp	22.4102	ES	13:14:00	12	15	86	6	0.803249	1
B3gntl1	1.93034	AT	9			23	14	0.799779	1
Pnkd	115.221	AT	3.2			494	844	0.79899	1
Usf1	64.7044	AD	5.2	5.1	6	57	11	0.794907	0.71833
Enpp2	709.326	AD	19.2	19.1	20	721	165	0.794471	0.973912
Mettl14	39.5673	AT	11			1058	104	0.793824	1
Mocs2	53.0075	AA	7.1	6.3	7.2	114	20	0.790473	1
Tcf25	79.6472	AT	19			740	158	0.790221	0.689337
Zfp493	39.5418	AT	5			366	592	0.79015	1
Psmd13	92.1532	ES	8	7	9	232	33	0.789933	1
Atp1b3	70.047	ES	3	2	4	130	16	0.788918	0.937213
Hnrnph1	45.9731	ES	13	12	14	109	15	0.786302	1
Tada3	14.9328	AT	8			210	21	0.78505	0.957634
Sqstm1	136.807	AD	7.2	7.1	8.1	479	59	0.783821	1
Dbndd2	224.509	AP	4.1			381	45	0.781322	0.288123
Aifm2	12.3598	AT	10.3			64	17	0.77726	1
Timm21	117.055	ES	4	3	5	169	27	0.776236	0.890204
Rps27a	2289.5	RI	1.2	1.1	1.3	147	21	0.77497	0.0350575
Plp1	16189.2	AD	3.2	3.1	4	25884	3549	0.773038	0.830592
Arsg	54.178	ES	10	9	12	19	3	0.771063	0.209921
Lpar1	43.6447	AP	4			18	9	0.769231	0.203735
Mif4gd	6.87302	AP	2.1			22	3	0.766863	0.53028
Irf7	39.9992	AA	6.1	5	6.2	87	13	0.76608	1
Ccdc144b	0.839119	AT	10			5	5	0.764361	1
Lgmn	549.49	AP	1			197	16	0.763369	0.123966
Xaf1	98.5698	ES	3	2	4	282	28	0.762879	1
Vps25	75.9676	AT	6.2			657	58	0.759925	1
Fam21	39.063	ES	27	26	28	90	17	0.758589	1
Xaf1	98.5698	ES	03:04:00	2	5	421	33	0.757307	1
Tmem234	37.9515	AT	7			224	73	0.757155	0.422848
Prkcb	10.86	AT	18			166	63	0.756484	1
Eif6	1.79981	AT	6			7	7	0.755071	1
Dars	62.5326	ES	13	12	14	49	11	0.752211	0.615373
2021-09-04	1827.78	AA	12.1	11	12.2	2682	562	0.751732	1
Mapk1	11.594	AT	8.3			136	268	0.749464	1
Tecr	288.961	ES	4	3.1	5	219	50	0.746278	0.587451
Zc3hav1	17.7029	AT	13			1409	152	0.745071	1
Psmd4	112.851	AD	7.2	7.1	8	161	51	0.741973	1
Qk	141.458	AT	7.3			6187	2146	0.741339	1
Ntan1	146.058	ES	9	8	10	236	38	0.735003	0.847139
Clk4	45.0705	ES	6	3	7	77	17	0.734017	1
AK010878	0.787528	AT	3			5	7	0.733317	1
Ube2i	149.306	ES	4	3	5	75	8	0.729387	0.170832
Sin3b	1.98895	AT	20			51	4	0.729168	1
Rbck1	43.549	AP	2.1			52	12	0.72459	0.284405
Anapc2	95.6417	ES	7	6	8	282	36	0.724531	1
Sytl2	66.6201	ES	14	13	15	149	20	0.723977	0.94232
Whsc1	3.98406	AT	10.5			113	24	0.722176	0.454608
H2-T10	35.0925	ES	9	8	10	64	14	0.721923	1
Mcam	68.7015	ES	14	13	15	201	39	0.716078	1
Rtkn	140.51	AP	1			32	18	0.714563	0.0615006
Sytl2	66.6201	ES	13	12	14	91	16	0.711913	0.722288
Ggnbp2	36.3715	AP	1.1			22	7	0.709938	0.214684
Csnk1a1	89.3127	ES	5	4	6	131	28	0.709776	0.934109
Ppp1r21	59.6141	ES	20	19	21	81	16	0.709174	0.800282
Efcab14	45.492	ES	7	6	8	155	21	0.705103	1
Puf60	134.655	ES	5	4	6	137	37	0.704331	0.802115
Gabbr1	11.857	AT	23			1514	256	0.703478	1
Sox8	72.965	AT	3			3100	97	0.700959	1
Acsm3	1.35264	AT	16.2			7	6	0.700529	1
Rmdn1	14.8663	AT	6			3	5	0.699896	0.0718264
Dnm2	31.0767	AA	23.1	22	23.2	33	14	0.695373	1
Idh1	95.7826	AP	1			25	12	0.6917	0.0939225
Pgap2	75.0949	ES	3	1	5	81	17	0.682418	0.617065
Sema4d	80.5569	AT	14:15:16			8	3	0.682126	0.0266177
Ccpg1	16.4134	AT	9.3			66	42	0.678923	0.670977
Pde4b	24.4048	AT	25			884	262	0.67825	1
Lmna	34.966	AT	13			396	30	0.677513	0.909859
Gls	1.58872	AT	20			51	32	0.671547	1
Nif3l1	1.12516	AT	9			9	5	0.669057	1
Tcf4	62.1399	AD	21.2	21.1	22	93	41	0.667395	1
Grk4	1.92239	AT	17			7	38	0.663892	1
Wipi1	23.4082	AT	13			493	737	0.658749	1
Gtf2ird1	10.0585	ES	1 day, 3:28:29	26	30	42	5	0.658374	1
Tardbp	54.375	RI	6.4	6.3	6.5	518	24	0.657796	1
Gpm6b	481.424	AP	1			482	409	0.653864	0.291499
Pgap2	75.0949	AD	10.2	10.1	11	66	31	0.653184	1
Tcf25	79.6472	ES	3	2	4	58	17	0.652722	0.531843
Tor1aip2	17.0336	AP	3			9	17	0.652526	0.27084
Usp54	24.324	ES	20	19	21	107	19	0.649983	1
Phldb1	165.571	ES	25	24	26	128	51	0.64878	0.756428
Atp2a2	72.0828	AT	20.2			1190	545	0.643156	1
Cd47	108.158	ES	3	2	4	63	21	0.640371	0.466408
Arhgef4	0.761051	AT	11.2			5	4	0.6388	1
Enoph1	218.236	RI	6.2	6.1	6.3	1002	117	0.638544	1
Tppp3	62.2443	AP	1			84	34	0.631616	0.367325
Efcab14	45.492	ES	5	4	6	97	26	0.628362	1
Hspb11	106.283	ES	5	4	6	62	25	0.626538	0.544158
Unc50	101.256	AD	1.2:1.3	1.1	2	76	14	0.625125	0.318727
Zzef1	8.2225	ES	42:43:44:45:46:47:48:49.1:49.2:50.1:50.2:51:52	41	53	102	3	0.620635	0.880549
Cops6	140.346	AD	1.2	1.1	2	26	15	0.614594	0.239315
Tmeff2	781.904	ES	8	7	11	105	28	0.6095	0.0789059
G6pdx	53.7658	ES	10	9	11	150	27	0.60911	1
Scn8a	14.2281	AT	30			2077	150	0.608063	1
Serf2	35.3488	AT	8			113	950	0.607536	1
Arf1	100.953	AP	1			4	6	0.606557	0.0218761
Arc	79.8719	AA	2.1	1	2.2	31	20	0.600168	0.541918
Nrg4	0.985753	AT	15			9	7	0.59487	1
Hnrnpdl	102.12	ES	8	7	9	180	58	0.591724	1
Osbpl1a	187.263	AP	18			177	41	0.59008	0.087793
Ptma	5223.64	ES	4	2	5	208	81	0.588203	0.0323831
Osbpl1a	187.263	ES	19	18	20.2	47	12	0.58559	0.133324
Hnrnph1	45.9731	ES	15	14	16	49	23	0.579882	1
Zfp318	4.21947	AT	10			219	21	0.576604	1
Scamp3	75.1397	AA	3.1	2	3.2	42	30	0.575514	0.814208
Clta	193.425	ES	6	5	8	185	86	0.575467	0.902913
Bin1	802.997	ES	13:14:15	12	17	92	19	0.573823	0.0477713
Wipi1	23.4082	ES	7	6	8.1	7	3	0.568402	0.260915
Itsn1	2.12023	AT	41			16	4	0.565356	0.0889479
Patz1	13.2812	AT	7			383	188	0.56057	1
Hnrnph1	45.9731	ME	12|13	11	14	25	24	0.559175	0.525593
1110051M20Rik	31.1249	AT	9			429	611	0.558247	0.943952
Far1	10.3006	ME	10|11	9	12	24	19	0.55814	1
Hnrnpk	99.9212	AA	18.1	17	18.2	157	76	0.555624	1
Iffo1	53.0334	AA	8.1	7	8.2	18	14	0.554588	0.514492
Pcmt1	2.2347	AP	2			5	10	0.554493	0.978645
Cox16	102.702	AA	4.1	3.1	4.2	110	30	0.553611	0.565452
Zkscan3	8.71718	AT	6			305	644	0.553207	1
Dbt	20.9024	ES	10	9	11	70	32	0.550992	1
Zfml	9.27796	ES	22.2:22.3:23:24.1:24.2	22.1	26	229	8	0.550193	1
Ablim2	59.975	ES	16	14	18	76	30	0.548714	0.96113
Eif2b2	69.5005	ES	6	5	7	99	33	0.545455	0.904757
Sytl2	66.6201	ME	13|14	12	15	72	75	0.543656	0.756665
Heatr3	44.0982	ES	12	11	13	35	15	0.542544	0.646727
Cux1	21.2911	AA	12.1	11	12.2	10	8	0.539906	0.71914
Abhd4	74.906	AP	1			17	5	0.539427	0.0464651
Zfml	9.27796	ES	22.2:22.3:23:24.1:24.2:25.2	22.1	26	229	8	0.538713	1
Flt1	0.589749	AT	14.2			5	3	0.535909	1
Dusp26	343.911	AP	3.1			90	183	0.53541	0.10315
Smdt1	123.822	AD	1.2	1.1	3	103	59	0.532509	0.880007
Psip1	34.2284	AT	11.2			383	751	0.531895	1
Sumo3	13.1219	AT	7.2			477	25	0.531317	1
Fhl1	24.6417	ES	8	7	10	48	14	0.530642	1
Tmem191c	2.33554	AT	7			23	33	0.526679	1
Bin1	802.997	ME	15|12	11	17	78	64	0.525663	0.0667953
Frmd5	43.3604	AT	15.3			337	1157	0.525235	0.929786
Ankrd10	11.8718	AT	5.2			199	150	0.522603	0.809586
H2-T22	66.7211	RI	1.2	1.1	1.3	81	34	0.52163	0.922924
Xaf1	98.5698	ES	4	2	5	70	33	0.518914	0.601456
Supt7l	1.0434	AT	6			10	12	0.518463	1
Llgl1	82.1148	RI	21.2	21.1	21.3	70	34	0.514131	0.73729
Golga7	388.373	RI	1.2	1.1	1.3	35	10	0.513557	0.0455749
Gkap1	108.422	ES	6	5	7	54	41	0.513064	0.670888
Irgm2	12.5602	AP	1			22	19	0.5127	0.69381
Cyp4f13	37.3524	ES	4	3	5	52	20	0.511986	0.956268
Hps5	7.3411	ES	19	18	20	14	5	0.509494	1
Nme2	200.533	AP	2.1			36	82	0.506894	0.0694516
Enpp2	709.326	ES	21	20	22	787	422	0.506754	1
2021-09-04	1827.78	AP	2			758	588	0.505256	0.142065
Rbm39	27.092	ES	4	3	6	38	21	0.502227	1
Rtkn	140.51	RI	2.2	2.1	2.3	26	4	0.500838	0.049216
Tsg101	33.2369	ES	06:07:00	5	8	59	22	0.495708	1
2021-09-04	1827.78	AP	1			588	758	0.494744	0.139109
Nme2	200.533	AP	1			82	36	0.493106	0.0675626
Bricd5	43.1361	RI	1.2	1.1	1.3	96	41	0.491349	1
Psmd14	106.357	ES	06:07:00	5	8	242	74	0.489319	1
Irgm2	12.5602	AP	2			19	22	0.4873	0.659436
Supt7l	1.0434	AT	5.2			12	10	0.481537	0.963073
Evi2a	199.882	AA	2.1	1	2.2	591	65	0.480331	0.539446
Ptgds	308.007	AD	7.2	7.1	8	160	128	0.479167	0.687233
Ankrd10	11.8718	AT	6			150	199	0.477397	0.739555
Tmx3	14.564	ES	14	13	15	11	5	0.476909	0.584428
Mkrn1	49.1133	AT	6.2			190	585	0.476443	0.623379
Frmd5	43.3604	AT	16			1157	337	0.474765	0.840442
Tmem191c	2.33554	AT	6			33	23	0.473321	1
Rbm39	27.092	ME	9|7	6	10	4	5	0.471603	0.171653
Sumo3	13.1219	AT	10			25	477	0.468683	1
Psip1	34.2284	AT	17			751	383	0.468105	1
Dusp26	343.911	AP	1			183	90	0.46459	0.0895059
Flt1	0.589749	AT	31			3	5	0.464091	0.928182
Abhd4	74.906	AP	2			5	17	0.460573	0.0396728
Lancl1	128.52	RI	1.3	1.2	1.4	44	18	0.452594	0.220868
Zkscan3	8.71718	AT	5.3			644	305	0.446793	1
Pcmt1	2.2347	AP	1			10	5	0.445507	0.786291
1110051M20Rik	31.1249	AT	10			611	429	0.441753	0.746969
Patz1	13.2812	AT	4.2			188	383	0.43943	1
Lancl1	128.52	AD	1.2	1.1	1.4	20	25	0.437016	0.298273
Cdc123	49.4482	ES	12	11	13	81	42	0.435484	1
Mobp	1371.65	AT	5.2			39408	29873	0.432641	0.823211
Plod1	45.6004	ES	16	15	17	55	42	0.432627	1
Zfp318	4.21947	AT	11			21	219	0.423396	0.80916
Mkrn1	49.1133	AT	9			565	210	0.419039	0.548272
Ehmt2	29.484	ES	10	9	11	6	4	0.415663	0.203089
Fkbp2	201.646	AA	2.1	1	2.2	29	30	0.409957	0.217357
Pla2g16	390.539	AD	1.2	1.1	2	225	92	0.405405	0.341119
Nrg4	0.985753	AT	14			7	9	0.40513	0.810259
Arf1	100.953	AP	2			6	4	0.393443	0.0141899
Serf2	35.3488	AT	3.3			950	113	0.392464	0.785363
Scn8a	14.2281	AT	4			150	2077	0.391937	1
Ktn1	29.1423	ES	31	30	32	10	8	0.391156	0.394479
Prdx4	45.6313	ES	5	4	6	46	30	0.387475	0.933184
Preb	47.7993	ES	8	7	9	96	56	0.384937	1
Tspan17	44.1179	ES	02:03:00	1	4	87	45	0.380165	1
Csnk1a1	89.3127	AD	10.2:10.3	10.1	12	41	49	0.379965	0.76516
Lancl1	128.52	RI	1.2:1.3	1.1	1.4	44	25	0.373695	0.268117
Supt5	40.2361	ES	26	25	27	39	24	0.373283	0.82871
Osbpl1a	187.263	AP	17			37	181	0.370919	0.0551859
Timm22	30.1206	AD	1.2	1.1	2	42	17	0.37037	0.783822
Gnao1	38.2431	RI	8.2	8.1	8.3	267	41	0.365514	1
Arhgef4	0.761051	AT	15			4	5	0.3612	0.722401
Mvk	50.0708	AA	4.1	3	4.2	22	28	0.360913	0.760011
Atp2a2	72.0828	AT	21			545	1190	0.356844	0.719611
Bin1	802.997	ES	12:13:14	11	15	68	32	0.356427	0.053279
Birc2	29.4068	ES	5	4	6	39	19	0.352421	0.872788
Bin1	802.997	ES	16	11	17	442	456	0.352288	0.754375
Ubl3	229.627	RI	1.4	1.3	1.5	50	43	0.35077	0.248566
Tor1aip2	17.0336	AP	1.1			17	9	0.347474	0.144224
Gpm6b	481.424	AP	2			409	482	0.346136	0.154311
Wipi1	23.4082	AT	12.2			737	493	0.341251	1
Grk4	1.92239	AT	6			38	7	0.336108	0.956819
Csf1	64.9063	AA	7.1	6	7.2	64	12	0.334318	0.240676
Atp5j2	172.561	ES	2.1:2.2	1	3	29	24	0.333667	0.180005
Nif3l1	1.12516	AT	8			5	9	0.330943	0.642357
Rtn3	156.336	ES	2	1	4	16	20	0.330638	0.164873
Gls	1.58872	AT	16			32	51	0.328453	0.622223
Lmna	34.966	AT	11.2			30	396	0.322487	0.433081
Ccpg1	16.4134	AT	8.3			42	66	0.321077	0.317319
Ufd1l	26.0681	AD	3.2	3.1	4	3	5	0.318707	0.246823
Qk	141.458	AA	7.1	6	7.2	726	67	0.318508	0.599752
Sema4d	80.5569	AP	3.1			3	8	0.317874	0.012404
Tjp2	19.0168	ES	20	19	21	8	8	0.311864	0.539881
Mbp	1974.8	ES	10	9	11	1019	979	0.308335	0.616483
Idh1	95.7826	AP	2			12	25	0.3083	0.0418626
S100a16	97.495	AD	3.2	3.1	4.1	17	37	0.305708	0.472452
Rmdn1	14.8663	AT	11			5	3	0.300104	0.030798
Acsm3	1.35264	AT	18			6	7	0.299471	0.467419
Sox8	72.965	AT	2.2			97	3100	0.299041	0.645706
Gabbr1	11.857	AT	4.2			256	1514	0.296522	1
Nfix	55.2987	ES	10	9	11	48	44	0.294872	0.979179
Anapc11	11.8044	AD	1.2	1.1	2	26	16	0.294581	1
Tppp3	62.2443	AP	3.1			10	108	0.293752	0.170835
Stat3	12.8949	AA	23.1	22	23.2	7	11	0.291931	1
Ggnbp2	36.3715	AP	2.1			7	22	0.290062	0.0877145
Timm22	30.1206	AD	1.2:1.3	1.1	2	42	17	0.288945	0.694064
Mobp	1371.65	AT	4			11453	57828	0.288923	0.54975
Rtkn	140.51	AP	2.1			18	32	0.285437	0.0245668
Hspb11	106.283	AD	1.2	1.1	2	9	17	0.280393	0.192037
Mobp	1371.65	AT	7			18420	50861	0.278436	0.529797
Whsc1	3.98406	AT	23			24	113	0.277824	0.174889
Stmn4	56.3541	ES	7	6	8	9	15	0.275724	0.318845
Rbck1	43.549	AP	1			12	52	0.27541	0.108099
Mbp	1974.8	ES	6	5.1	7	827	1196	0.272308	0.715844
Pcbp2	154.341	ES	9	8	10	112	149	0.272096	1
Sin3b	1.98895	AT	7			4	51	0.270832	0.936245
Snx12	59.8798	RI	4.2	4.1	4.3	331	54	0.270737	1
Cox16	102.702	ES	5	3.1	6	8	11	0.268809	0.126576
AK010878	0.787528	AT	4			7	5	0.266683	0.533367
Pde4b	24.4048	AT	13			250	896	0.266413	0.492765
Qk	141.458	AT	8			2146	6187	0.258661	0.375558
Porcn	15.642	ES	14	13.1	15	15	20	0.258423	1
Gosr2	34.4582	ES	5	4	6	40	46	0.255591	1
Zc3hav1	17.7029	AT	9.2			152	1409	0.254929	1
Add1	109.609	ES	15	14	16	42	64	0.252219	0.674517
Eif4a2	167.22	AA	2.1	1	2.2	16	46	0.251969	0.317174
Mapk1	11.594	AT	9			268	136	0.250536	0.501073
Eif6	1.79981	AT	2.2			7	7	0.244929	0.423924
Prkcb	10.86	AT	17.2			63	166	0.243516	0.579613
Tmem234	37.9515	AT	8			73	224	0.242845	0.135622
Ablim2	59.975	ES	16:17:00	14	18	25	30	0.240725	0.571262
Vps25	75.9676	AT	5			58	657	0.240075	0.31717
Lgmn	549.49	AP	2.1			16	197	0.236631	0.0384273
Ccdc144b	0.839119	AT	8.6			5	5	0.235639	0.471279
Rab6a	92.239	ME	6|5	4	7	71	231	0.235099	1
Bin1	802.997	ES	7	6	8	279	456	0.233286	0.637288
Mif4gd	6.87302	AP	1			3	22	0.233137	0.161213
Lpar1	43.6447	AP	2			9	18	0.230769	0.0611205
Itsn1	2.12023	AT	16.2			3	17	0.228981	0.0360257
Fam53a	46.854	ES	5.1	3	5.3	66	24	0.228133	0.576806
Gtf2a2	63.1641	ES	5	3	6	60	82	0.225656	1
Aifm2	12.3598	AT	11			17	64	0.22274	0.406446
Rbm3	225.752	AA	7.1	6	7.2	30	106	0.215121	0.515563
Rpl29	13.0311	AD	1.2	1.1	2	12	26	0.215037	1
Tada3	14.9328	AT	3.5			21	210	0.21495	0.262204
Pgap2	75.0949	ES	8.1	5	9	32	57	0.213736	0.83569
Mag	1716.98	ES	11	10	12	794	1989	0.211402	1
Zfp493	39.5418	AT	4			592	366	0.20985	0.404442
Tcf25	79.6472	AT	18			158	740	0.209779	0.182998
Mettl14	39.5673	AT	12			104	1058	0.206176	0.386419
Maf1	64.1124	AA	3.1	1	3.2	10	27	0.204609	0.458869
Pnkd	115.221	AT	12			844	494	0.20101	0.293503
B3gntl1	1.93034	AT	14			14	23	0.200221	0.454951
Arhgap11a	1.78614	RI	11.6	11.5	11.7	5	4	0.198618	1
Arpc2	79.397	RI	1.2	1.1	1.3	8	10	0.197531	0.135818
Dpp7	21.4598	ES	9	8	10	9	16	0.196955	0.817412
Gpx4	465.402	AP	3.1			11	130	0.196173	0.0197035
Pde4dip	55.8693	AT	26.2			1117	2018	0.192193	0.635837
Taf9	71.0613	AT	7			291	2127	0.188111	0.515416
Plekha1	22.8999	AD	11.4	11.3	12	15	31	0.182806	1
Gm21092	8.89123	AP	3			6	29	0.1797	0.415932
Dbndd2	224.509	AP	3			31	395	0.170622	0.0629191
Lpar1	43.6447	AA	3.1	2	3.2	3	8	0.169533	0.191994
Vps53	14.6842	AT	23			49	281	0.168999	0.678144
Ypel3	105.286	AD	1.2:1.3	1.1	1.7	4	8	0.166667	0.0787799
Bin1	802.997	ES	16	12	17	6	19	0.164058	0.0243546
Tpm3	18.0578	ES	11	10	14	5	14	0.161177	0.817401
Neo1	8.47568	ES	23	22	24	4	8	0.160839	1
Fhl1	24.6417	ES	6	5	7	10	18	0.160671	0.763871
Mal	9423.53	ES	3	1	4	69	155	0.158988	0.0168185
Trappc13	26.601	AA	14.1	13	14.2	8	41	0.158929	1
Tle1	2.36397	AT	7.2			8	81	0.158612	0.500054
Cyhr1	36.5766	AT	8			552	703	0.158181	0.375219
Eif5a	111.283	ES	5.2:5.3	2	7	11	29	0.157977	0.26733
Klc1	36.1753	AT	15			85	381	0.157073	0.310526
Tpm1	121.855	AT	14.2			247	481	0.155671	0.179307
Stx5a	18.091	AT	10.2			3	174	0.155521	0.119395
Thra	107.082	AT	9.2			470	3055	0.15491	0.463908
Rit1	9.44181	AD	4.2	4.1	5	6	15	0.153461	1
Eif4a2	167.22	AA	11.1:11.2	10	11.3	258	145	0.152745	0.882702
Slc3a2	58.5002	AP	1			45	113	0.14971	0.142081
Mbnl2	65.637	ES	8	7	9	12	34	0.14795	0.526785
Ntrk2	18.0553	AT	20			80	403	0.146105	0.0616362
Gm20498	52.6623	AT	7			119	206	0.145947	0.100545
Crbn	25.0068	AT	12			61	202	0.144314	0.206333
Hbp1	35.5123	AT	11.2			55	332	0.140178	0.0940764
Tor1aip2	17.0336	AT	9			242	766	0.139512	0.27524
Plod1	45.6004	AT	7			111	1965	0.138266	0.473736
Tada3	14.9328	RI	3.2	3.1	3.3	3	8	0.137725	0.552766
Tmem254a	153.417	AD	3.2	3.1	4	17	49	0.137628	0.319516
Fam57a	16.6408	AT	7			365	935	0.137153	0.469054
Gamt	802.798	AA	5.1	4	5.2	173	721	0.136202	0.894612
Maf1	64.1124	ES	00:02:03.100000	1	3.2	8	27	0.135449	0.422162
Ssr4	45.4833	AA	2.1	1	2.2	5	31	0.135095	0.685157
Chpt1	7.12162	AT	4			5	425	0.134175	0.223733
Zmynd8	5.44977	AT	17.2			44	444	0.13116	0.656007
Rpap2	21.311	AT	13.2			29	102	0.129516	0.142798
Ptk2	19.1938	AT	30.2			70	1217	0.128714	0.63298
Rpl27a	148.082	AD	1.2	1.1	2	38	69	0.128054	0.461077
Actg1	5618.25	ES	3.2:4:5	3.1	6	11	9	0.127183	0.00157835
Amotl2	23.0281	ES	11	10	12	6	20	0.126258	0.873715
Mrpl1	1.10467	AT	8.2			6	138	0.124733	1
Slc38a10	10.0353	AT	12			22	1049	0.12248	0.57218
Jam3	240.834	AT	5.2			273	3383	0.122234	0.145882
2021-09-08	17.1777	AT	11			3	44	0.121038	0.0107725
Fip1l1	24.9141	ES	9	8	10	5	21	0.11976	0.840283
Add3	21.2515	ES	17	16	18	8	29	0.11894	1
Bin1	802.997	ME	16|12	11	17	78	442	0.116701	0.30087
Tardbp	54.375	RI	6.7	6.6	6.8	54	47	0.115056	0.8477
Clcn3	45.8224	AP	3			26	155	0.11436	0.0615784
Ilf3	22.9835	AT	18			64	253	0.114131	0.161081
Irf9	20.8225	AP	1			10	21	0.111248	0.0541414
Dnajb6	185.631	AT	12			557	2309	0.108532	0.159317
Nr2c2ap	17.3035	ES	3	2	4	6	23	0.108108	1
Kif3a	70.1305	ES	15	14	16	6	21	0.107602	0.290609
Aldh3a2	5.07926	AT	10			58	733	0.106854	1
Bin1	802.997	ME	16|15	11	17	64	442	0.10652	0.297441
Lamp2	74.9059	AT	9			214	421	0.105708	0.0951617
Mkrn1	49.1133	AT	4.2			20	755	0.104518	0.136752
Fau	182.572	RI	1.2	1.1	1.3	13	31	0.103828	0.163371
Ank3	118.893	AT	50.3			18	2872	0.103646	0.0607459
Pml	1.91394	AT	8.2			4	124	0.103149	0.314771
Tmem120b	28.5522	AA	4.1	3	4.2	3	23	0.101695	0.784846
Tmem254b	147.44	AD	3.2	3.1	4	12	49	0.101247	0.319053
Tomm6	11.4957	AA	3.1	2	3.2	3	17	0.100073	1
Srsf5	57.4508	AA	3.1	2	3.2	9	26	0.0998794	0.436135
Gpm6b	481.424	ES	3	2	5	18	74	0.0954797	0.14628
Iscu	2.74711	AT	4.3			4	25	0.094905	0.183841
Slc38a6	35.7189	AT	7.2			85	658	0.0939444	0.0935024
Tmsb15b2	26.2589	AP	2			4	33	0.0928015	0.0710104
Dpy19l1	36.3053	RI	24.2	24.1	24.3	122	82	0.0924928	1
Mprip	70.6569	ES	24	23	25	11	64	0.0909745	0.862941
Usf1	64.7044	RI	10.2	10.1	10.3	9	32	0.0908293	0.471398
Ncor1	7.74357	AT	9			5	39	0.0905461	0.0256856
Nkx2-2	12.4842	AT	3			3	82	0.0904105	0.0445028
Khdrbs1	39.3467	AT	9.2			132	564	0.0903147	0.120925
Bmp2k	64.0598	AT	16			188	421	0.0895529	0.0452518
Hmgn3	117.793	AD	5.2	5.1	6	16	113	0.0892067	0.909566
Ifi27	736.361	ME	4|5	3	6	36	199	0.0891647	0.192724
Fis1	395.767	AP	1			68	380	0.0891514	0.0375963
Bcas1	102.259	ES	09:10:11	8	12	26	67	0.0890975	0.621552
Cox6c	70.5453	AP	2.1			19	84	0.0853933	0.0527249
S100a16	97.495	AD	3.3	3.2	4.1	3	14	0.0839927	0.135496
Cox16	102.702	AT	4.2			77	205	0.0830342	0.0393678
Arpp19	68.2122	AP	4.1			5	38	0.0806452	0.0256214
Ftl1	859.098	AA	3.1	2	3.2	91	859	0.0794014	0.934503
Cxcl12	17.3812	AT	3.2			123	2646	0.0788684	0.375028
Cdc42	195.903	AT	6			156	3119	0.0786554	0.0698651
Glod4	271.18	AP	2			61	307	0.0776724	0.0348208
Csnk1a1	89.3127	AT	10.5			15	1773	0.0767369	0.0489428
Atp6v0e	43.8425	AT	3.2			169	388	0.0766585	0.122748
Hdgf	30.588	ES	5	4	6	3	21	0.0750408	0.64886
Tppp3	62.2443	AP	2			24	94	0.074632	0.0434032
Sec14l1	33.8	AA	16.3	16.1	16.4	26	19	0.07429	0.530008
Rpl13a	457.032	AA	13.1	12	13.2	52	562	0.0730605	1
Araf	12.6687	AT	6.2			23	187	0.0726192	0.162177
Lcorl	0.744867	AT	9			13	199	0.07032	0.999998
Scoc	148.099	AP	1			3	62	0.069448	0.00908448
Pla2g16	390.539	AT	4.2			179	2898	0.0686174	0.014306
Smarca2	21.5788	ES	1 day, 11:37:00	33	38	4	20	0.0680473	0.875463
Polg2	21.3606	AT	7.2			24	55	0.0677933	0.0550281
Cux1	21.2911	AT	25			368	501	0.0671437	0.153823
Bin1	802.997	ES	12	11	17	78	456	0.0670419	0.523729
Slc44a1	302.993	AT	17			2252	12070	0.0656887	0.23864
Gtdc1	12.8847	AT	6			16	184	0.0643917	0.0691973
Bin1	802.997	ES	15	11	17	64	456	0.0608946	0.520301
Eif5a	111.283	RI	10.2	10.1	10.3	7	56	0.060686	0.462756
Tmbim1	255.154	RI	1.2	1.1	1.3	129	21	0.0605069	0.0754784
Emc10	111.434	ES	7	6	8	5	40	0.0603675	0.329978
Sec14l1	33.8	RI	16.2:16.3	16.1	16.4	25	19	0.0601857	0.522053
Arfip2	35.821	AA	3.1	2.2	3.2	3	26	0.0568838	0.671155
Pde4b	24.4048	AT	11			12	1134	0.055337	0.102353
Ablim2	59.975	AP	1			7	150	0.055164	0.0410179
Prkcq	1.35803	AT	12.2			25	243	0.0550808	1
Sun1	1.70426	AT	8			13	385	0.0548943	1
Uhrf2	47.3619	AT	3.2			33	836	0.0548415	0.0779154
Ubap2l	25.5383	AT	30			8	129	0.0524924	0.0337023
Tank	14.0291	AT	9.2			25	247	0.0517194	0.0938897
Efcab14	45.492	AT	12.2			12	1076	0.0514065	0.0443276
Otub1	65.836	AD	1.2	1.1	2	3	26	0.05113	0.36063
Atp5h	276.637	AA	3.1	1	3.2	6	84	0.049569	0.275221
Dohh	20.047	AT	7			11	182	0.0486427	0.0544245
Morf4l2	137.66	AP	2			8	213	0.0481602	0.0327249
Dbndd2	224.509	AP	2			14	412	0.0480558	0.0177212
Aspa	106.775	ES	3	2.2	4	10	75	0.0476807	0.637229
Inpp4a	1.29634	AT	29			14	719	0.0473715	1
Tmem151a	9.76953	AT	4			14	8795	0.0470844	0.971406
Crk	1.58743	AT	3			4	1003	0.04688	1
Hnrnpm	27.2143	AA	16.1	15	16.2	3	32	0.0462157	1
Dixdc1	3.65076	AT	20			4	923	0.045479	0.309981
Btf3	226.822	AP	2.1			7	222	0.0453931	0.0197326
Ywhaq	3414.61	AP	2.1			9	56	0.0450372	0.000594146
Acss2	48.7039	ES	8	7	9	3	45	0.0447253	0.84033
Ddx5	318.027	RI	11.2	11.1	11.3	210	305	0.0445978	0.864531
Stmn1	3134.29	AP	2.1			47	389	0.0442607	0.0029152
Porcn	15.642	ES	13.2:14	13.1	15	10	20	0.0439041	1
Atp5j	275.912	ES	4	2	5	12	167	0.0430359	0.544861
Ankrd9	7.86939	AA	4.1:4.2	3.2	4.3	3	20	0.0420988	1
Cldn25	177.24	AA	4.1	3	4.2	9	151	0.0420241	0.766894
Gm14419	1.70351	AT	5			3	87	0.0406198	0.499241
Hnrnpf	50.1497	AD	2.2	2.1	4.2	6	29	0.0396523	0.522999
Specc1	1.24372	AT	9			35	864	0.0394545	1
Osbpl1a	187.263	AP	20.1			4	214	0.0390007	0.00580259
Schip1	133.202	AP	4			4	222	0.038721	0.0114645
Esd	380.277	AD	8.2	8.1	9.1	8	191	0.0385906	0.449825
Zrsr2	21.5229	AT	5.2			19	230	0.0385798	0.0221357
Cdadc1	35.3667	AT	10			5	24	0.0379049	0.0325064
Wtap	1.5937	AT	9			18	933	0.0378402	0.999997
Atn1	31.6938	AT	12.2			6	117	0.0376875	0.042881
Bin1	802.997	ES	12:13:14:15	11	17	86	456	0.0365651	0.507162
Sorcs1	11.2425	AT	28			10	65	0.0354506	0.0197011
Ncam1	202.153	AT	19			148	411	0.0342475	0.0464868
Glod4	271.18	AT	11			423	2023	0.0337618	0.0363721
Safb2	39.3035	RI	20.2	20.1	20.3	5	63	0.0336012	1
Fkbp15	72.1046	AT	19.3			13	726	0.0331471	0.0395668
Ttll9	34.4163	AT	14.2			4	220	0.0330842	0.0367327
Prdx2	184.647	AA	3.1	1	3.2	7	105	0.0329513	0.507019
S100a16	97.495	AD	3.2:3.3	3.1	4.1	3	37	0.0329395	0.339193
Fam53a	46.854	AA	5.1:5.2	3	5.3	66	24	0.0328913	0.460359
Atp5h	276.637	ES	2	1	3.2	6	84	0.0327635	0.270439
Pabpn1	42.4695	RI	5.2	5.1	5.3	3	49	0.031532	1
4933434E20Rik	14.7797	AT	9			10	796	0.0313629	0.0815918
Ndrg1	68.3366	ES	4	3	5.1	5	61	0.0309639	0.797946
Snx27	57.6732	AA	12.1	11	12.2	10	35	0.028813	0.542026
Slc35a2	114.734	RI	4.3	4.2	4.4	39	87	0.0283204	0.673982
Kxd1	160.753	AT	10			19	1802	0.02771	0.0309557
Tmem254c	126.56	AP	2			3	189	0.0258449	0.0089652
Bin1	802.997	ES	12	11	16	8	134	0.0250948	0.147281
Sltm	25.4902	ES	03:04:05	2	6	3	27	0.0247378	0.952621
Mapk3	101.457	RI	7.2	7.1	7.3	4	92	0.0228571	0.801938
Ctnna2	39.952	AT	9			3	76	0.0226814	0.00283627
Dynll1	360.66	RI	1.2	1.1	1.3	9	131	0.0226285	0.32001
Samhd1	1.01605	AT	14.2			10	569	0.0226008	1
Dnm3	7.78103	AT	22			11	37	0.0222402	0.0247143
Ddx27	28.672	AT	8.2			11	137	0.0214232	0.0237246
Tmem254a	153.417	AP	2			3	250	0.0196536	0.00615886
Qdpr	1200.82	AP	4.1			16	1033	0.0192102	0.00485958
Pkm	230.627	ME	10|9	8	11	8	425	0.0184758	0.57472
Psmd4	112.851	RI	9.2	9.1	9.3	15	125	0.0183988	0.974643
Morf4l2	137.66	AP	1			3	218	0.0176838	0.0120162
Tmem109	23.3049	AT	3.2			3	582	0.0175198	0.0234394
Tmem201	9.68814	AT	10.3			5	394	0.0171789	0.0246143
Rbm3	225.752	ES	4	3	5	10	145	0.0171786	0.563213
Zwint	17.2408	AT	8.2			8	476	0.0168622	0.0369189
Irf1	160.966	AP	2			3	225	0.0167782	0.0060865
Map4	0.859011	AT	4			14	578	0.016623	1
Ptprd	372.015	ES	16:17:19:20	15	21	4	19	0.0165098	0.0447152
Ptprd	372.015	ES	16:17:18:19:20	15	21	4	19	0.0161788	0.0447001
Fbxl5	31.9354	AT	10.2			43	895	0.0161301	0.0458147
Mrpl20	61.3488	AT	4			3	155	0.0154823	0.0187517
Polg2	21.3606	AT	8			3	76	0.0154194	0.012516
Qars	37.2956	RI	22.4	22.3	22.5	4	36	0.0153666	0.854436
Pde6d	146.127	AD	2.2	2.1	3	4	140	0.0140094	0.838419
Edil3	1.11688	AT	10			7	1595	0.0139065	0.801525
Morf4l2	137.66	AP	3			5	216	0.0134734	0.00915519
Fgfr1op2	67.5411	AT	8			10	68	0.0122169	0.00605145
Anapc7	91.3389	AT	11.2			25	1169	0.0119532	0.0106727
Sh3gl2	18.5434	AT	13			5	320	0.0110903	0.00898089
Bin1	802.997	ES	12:16:00	11	17	16	456	0.0110106	0.494057
Srp14	481.085	AT	3.2			31	3662	0.0105018	0.0126941
Stard7	22.4594	AT	3.2			7	1195	0.00928536	0.021554
Ramp2	57.4752	AT	3.4			4	614	0.00907231	0.0114281
Stmn1	3134.29	AA	5.1	4	5.2	22	2178	0.00902846	0.603079
Rps9	595.937	RI	3.2:3.3	3.1	3.4	29	371	0.00866231	0.540461
Tmem178b	0.606834	AT	5			4	51	0.00837611	1
Mapt	196.89	ES	03:04:00	2	5	3	129	0.00797918	0.569373
Morf4l1	1065.8	ES	4	3	5	8	445	0.00785142	0.362042
Map1lc3b	445.828	AD	3.2	3.1	4	9	549	0.00759765	1
Rpl15	892.699	AD	1.2:1.3	1.1	2.2	3	185	0.00757611	0.179664
Xpnpep1	48.4936	AT	24			13	807	0.00681343	0.0156528
Nisch	15.2712	AT	3.2			13	1931	0.0061582	0.0494845
Rsu1	45.8383	AT	10.2			5	297	0.00536922	0.00407211
2021-03-02	28.7257	AT	4.2			5	291	0.00503888	0.00751016
Rpl28	843.193	RI	1.2	1.1	1.3	3	142	0.0046729	0.14558
Tmsb4x	1295.34	AP	2			11	1186	0.00429071	0.00121972
Tmed5	32.0345	RI	4.2	4.1	4.3	3	52	0.00428625	1
Cdc23	18.9002	AT	16.2			3	122	0.00397526	0.00527324
Ndrg3	32.0344	RI	11.4	11.3	11.5	3	33	0.00343143	0.902963
Dnajc19	126.859	RI	5.2	5.1	5.3	3	78	0.00262977	0.532206
Auh	135.043	AT	4			11	924	0.00196383	0.00223187
Sptbn1	43.182	AT	33.2			6	1853	0.00187863	0.00473232
Pfkfb2	0.549362	AT	17.2			3	782	0.00171414	1
Mrpl33	63.8356	AT	8			3	492	0.00124092	0.00243168
Pde4dip	55.8693	AT	5.2			8	3127	0.00105367	0.0034859
Trf	1446.64	AT	18			6	8576	0.000889359	0.00146531
Actg1	5618.25	ES	4	3.2	5	5	6215	0.00053996	0.951833
Gng5	182.733	RI	3.2	3.1	3.3	3	286	0.000476098	1
Mbp	1974.8	AT	5.2			32	92280	0.000136296	0.000320642

## Sheet: S5
Gene Symbol	Gene RPKM	Splice Type	Exons	Upstream Exon	Downstream Exon	Included Counts	Excluded Counts	PSI	Magnitude
0610011F06Rik	75.4159	RI	5.2	5.1	5.3	225	23	0.748752	1
1110008L16Rik	17.0762	ES	05:06:07	4	8	166	4	0.875086	1
1110017D15Rik	95.804	ES	5	4	6	120	75	0.313726	0.999263
1110032A03Rik	215.31	ES	3	1	4	982	76	0.786338	1
1110051M20Rik	1.49642	AT	10			365	16	0.926873	1
1110051M20Rik	1.49642	AT	9			16	365	0.0731272	1
2210018M11Rik	6.15422	ES	19	18	20	16	12	0.176583	1
2510003E04Rik	8.1464	AT	7.2			932	3	0.997842	1
2510003E04Rik	8.1464	AT	6.2			3	932	0.00215766	0.016147
4930522L14Rik	40.3764	AT	3.2			43	8	0.983729	0.523943
4930522L14Rik	40.3764	AT	4			8	43	0.0162706	0.00866586
4930529M08Rik	14.0523	AT	27			83	17	0.965789	0.999998
4930529M08Rik	14.0523	AT	7.2			17	83	0.0342113	0.035423
4933434E20Rik	367.234	AT	10			3904	199	0.847546	0.487681
4933434E20Rik	367.234	AT	8.2			75	4028	0.0830727	0.0478004
4933434E20Rik	367.234	AT	9			124	3979	0.0693814	0.0399224
Acsl6	48.8954	AP	3			17	10	0.77371	0.158212
Acsl6	48.8954	AP	4			10	17	0.22629	0.0462731
Actb	363.342	ES	3	2	4	1302	3	0.991754	0.873709
Acyp1	65.677	AP	2			116	175	0.541552	0.829565
Acyp1	65.677	AP	1			173	118	0.4525	0.693152
Adck3	25.7612	ES	6.2:7:8:9:10:11:12:13:14:15:16.1	6.1	16.2	486	5	0.881859	1
Add3	18.2027	ES	17	16	18	27	26	0.336951	1
Adipor1	65.296	AD	1.2	1.1	2	25	7	0.398475	0.156503
Agbl4	3.90465	AT	14.2			20	54	0.576583	1
Agbl4	3.90465	AT	15			54	20	0.423417	0.866775
Agpat9	32.1206	AP	2.1			46	39	0.68043	0.757325
Agpat9	32.1206	AP	1			39	46	0.31957	0.355685
AI314180	46.6955	AT	52			190	5	0.982851	0.226469
AI314180	46.6955	AT	26.2			5	190	0.0171488	0.00395142
Aifm3	125.182	ES	19	18	20	110	21	0.741501	0.567784
AK010878	7.92983	AT	3			139	366	0.593832	1
AK010878	7.92983	AT	4			366	139	0.406168	1
Akr1a1	448.74	ES	3	2	4	1594	5	0.992824	1
Akt2	40.7408	AP	2			13	7	0.784447	0.155087
Akt2	40.7408	AP	1			7	13	0.215553	0.0426155
Aktip	82.183	AA	4.1	2	4.2	44	12	0.778462	0.577867
Aldoa	781.733	AP	2			485	5	0.987351	0.194418
Aldoa	781.733	AP	1			5	485	0.0126495	0.00249079
Anapc5	49.6584	ES	12:13:00	11	14	150	7	0.872148	0.970556
Anapc7	6.65222	AT	12			348	43	0.934616	1
Anapc7	6.65222	AT	11.2			43	348	0.0653844	0.274677
Ankrd35	2.23744	AT	14			100	7	0.955084	1
Ankrd35	2.23744	AT	13			7	100	0.0449156	1
Ankrd42	12.8376	AT	12.2			37	30	0.584334	0.730787
Ankrd42	12.8376	AT	13			30	37	0.415666	0.519846
Ap1s2	15.9515	AT	5			1571	182	0.835256	1
Ap1s2	15.9515	AT	7			182	1571	0.164744	0.597667
Aph1b	55.6587	ES	5	4	6	38	22	0.315353	0.507656
Apoe	893.036	AT	5			14723	4	0.999009	1
Apoe	893.036	AP	1			366	97	0.771738	0.162749
Apoe	893.036	AD	2.2	2.1	3	97	366	0.228262	0.0481374
Apoe	893.036	AT	4.2			4	14723	0.000991	0.00126068
Apoo	195.836	AD	1.2:1.3	1.1	2	8	27	0.0652373	0.128857
Apoo	195.836	AD	1.2:1.3:1.4	1.1	2	8	27	0.062968	0.128545
App	97.2969	ES	13	12	14	122	28	0.73302	0.944159
Araf	38.0374	AT	17			330	242	0.680822	1
Araf	38.0374	AT	6.2			242	330	0.319178	0.562894
Arhgap39	10.5339	AT	13			346	24	0.743566	1
Arhgap39	10.5339	AT	3.2			24	346	0.256434	0.770118
Arhgef4	0.899744	AT	11.2			9	4	0.760959	1
Arhgef4	0.899744	AT	15			4	9	0.239041	0.478081
Arpc2	44.4356	RI	1.2	1.1	1.3	16	3	0.621359	0.157147
Asph	22.3009	AT	19			1244	224	0.933247	1
Asph	22.3009	AT	30			224	1244	0.0667532	0.186662
Atn1	78.7349	AT	14			596	102	0.899259	1
Atn1	78.7349	AT	12.2			102	596	0.100741	0.252473
Atp11b	26.9895	AT	22			129	5	0.989966	1
Atp11b	26.9895	AT	31			5	129	0.0100345	0.0124445
Atp2a2	49.7763	AT	21			1247	1049	0.590187	1
Atp2a2	49.7763	AT	20.2			1049	1247	0.409813	1
Atp2b3	23.1633	AT	23			724	8	0.962029	1
Atp2b3	23.1633	AT	21			8	724	0.0379715	0.12358
Atp5a1	673.869	AD	1.2	1.1	2	9	79	0.0195731	0.104276
Atp5c1	268.866	AD	1.2	1.1	2	3	142	0.00266641	0.462326
Atp5g1	1870.44	AP	2.1			817	76	0.89209	0.321354
Atp5g1	1870.44	AP	1			69	824	0.0912473	0.0328696
Atp5g1	1870.44	AP	3.1			7	886	0.0166625	0.00600227
Atp5g1	1870.44	AD	2.2	2.1	3.2	5	539	0.00382957	0.252148
Atp5g3	938.566	AD	1.2	1.1	2	56	132	0.276751	0.169543
Atp5h	626.634	AA	3.1	1	3.2	11	238	0.0326452	0.342414
Atp5h	626.634	ES	2	1	3.2	3	238	0.00594213	0.333216
Atp5j	435.651	AP	3			65	20	0.736403	0.0410115
Atp5j	435.651	AP	1			20	65	0.263597	0.0146802
Atp5j	435.651	ES	4	2	5	52	306	0.0961299	0.677958
Atp6v0e	457.332	AT	4			3087	15	0.999075	1
Atp6v0e	457.332	AT	3.2			15	3087	0.000925	0.00104751
Auh	78.1684	AT	13			643	54	0.986309	1
Auh	78.1684	AT	4			54	643	0.0136909	0.0192339
BC029214	17.0046	ES	5	4	6	10	7	0.454097	0.677025
Bcl7a	0.72441	AT	8			167	12	0.95044	1
Bcl7a	0.72441	AT	5.2			12	167	0.0495605	1
Becn1	12.4869	ES	2	1.3	3.1	30	3	0.851852	1
Bhmt2	95.8726	ES	3	2	5	53	18	0.595506	0.406597
Bhmt2	95.8726	ES	4	3	5	19	15	0.290945	0.193293
Bhmt2	95.8726	ES	03:04:00	2	5	19	18	0.205261	0.206943
Bloc1s1	214.427	AT	5			756	96	0.908611	1
Bloc1s1	214.427	AT	6			96	756	0.0913894	0.118735
Bmp2k	4.41254	AT	14.2			68	196	0.611663	1
Bmp2k	4.41254	AT	16			196	68	0.388337	0.776673
Bnip2	7.30333	AT	10.2			48	15	0.91509	1
Bnip2	7.30333	AT	12			15	48	0.0849098	0.13597
Brd1	0.825897	AT	13			232	8	0.978953	1
Brd1	0.825897	AT	8.3			8	232	0.0210467	1
Brd8	1.31416	AT	21.2			16	15	0.609028	1
Brd8	1.31416	AT	22			15	16	0.390972	0.941742
Bre	76.7761	AT	16			758	3	0.969029	1
Bre	76.7761	AT	14.2			3	758	0.0309711	0.0594939
Brwd1	6.37116	AT	5.2			355	20	0.96846	1
Brwd1	6.37116	AT	43.2			20	355	0.0315397	0.0851043
Bscl2	165.418	ES	10	9	11	273	4	0.975303	0.855802
Bst2	116.74	ES	02:03:00	1	4	316	26	0.843155	1
Btbd9	47.7106	RI	11.2	11.1	11.3	135	18	0.702648	1
Btf3	138.605	AP	1.1			176	3	0.974939	0.546358
Btf3	138.605	AP	2.1			3	176	0.0250614	0.0140445
Cadm2	47.1313	ES	9	8	10	101	24	0.646175	1
Cald1	114.843	AP	4			261	112	0.62062	0.605954
Cald1	114.843	AP	1			112	261	0.37938	0.370414
Calml4	353.052	ES	3	2	4	626	17	0.935649	0.652977
Car11	31.7793	ES	8	7	9	99	3	0.921676	1
Carkd	136.035	AD	1.2	1.1	2	59	17	0.607839	0.278715
Casd1	8.27736	ES	14	13	15	4	5	0.275037	0.772769
Cbfa2t2	0.870779	AT	12			465	9	0.956987	1
Cbfa2t2	0.870779	AT	9			9	465	0.0430126	1
Cbx1	0.912363	AT	5.2			15	3	0.638189	1
Ccdc107	102.776	RI	5.2	5.1	5.3	8	107	0.0395593	0.94922
Ccdc114	40.4341	RI	4.2	4.1	4.3	54	36	0.0678133	0.84272
Ccdc132	23.0635	AA	28.1	27.1	28.2	11	45	0.0159894	1
Ccdc135	119.279	ES	5	4	6	309	13	0.883983	0.82207
Ccdc136	59.9673	ES	17	15	19	7	58	0.0288324	0.875151
Ccdc136	59.9673	ES	17:18:00	15	19	9	58	0.0213942	0.8685
Ccnd3	95.2686	AP	3.1			23	7	0.823112	0.105174
Ccnd3	95.2686	AP	1.1			7	23	0.176888	0.022602
Ccpg1	9.70368	AT	8.3			76	15	0.790152	1
Ccpg1	9.70368	AT	9.3			15	76	0.209848	0.2672
Cd59b	24.6761	AT	6			260	19	0.843941	1
Cd59b	24.6761	AT	8			19	260	0.156059	0.27394
Cdc23	6.83381	AT	16.2			449	24	0.752259	1
Cdc23	6.83381	AT	17			24	449	0.247741	0.765193
Cdc42	57.7544	AT	7			1692	319	0.756543	1
Cdc42	57.7544	AT	6			319	1692	0.243457	0.494116
Cdkal1	9.80111	AT	22			113	23	0.907328	1
Cdkal1	9.80111	AT	8			23	113	0.0926717	0.102137
Cflar	24.3531	AT	6.3			206	130	0.895969	0.731119
Cflar	24.3531	AT	11			130	206	0.104031	0.0848906
Chchd7	51.2855	AA	1.4	1.2	1.5	30	24	0.456349	0.757494
Chpt1	6.23207	AT	4			38	24	0.954246	1
Chpt1	6.23207	AT	11.4			24	38	0.0457538	0.0954427
Churc1	69.9237	ES	2	1	3	37	33	0.311493	0.601625
Clcn3	51.2967	ES	2	1	4	157	27	0.666236	1
Clk3	26.6262	ES	8	7	9	32	31	0.336804	1
Clk4	53.7815	ES	8	7	9.2	54	8	0.772388	0.574839
Clu	2091.52	ES	3	2.1	4	3297	49	0.962535	0.545053
Clu	2091.52	ES	2.2:3	2.1	4	3	49	0.0244421	0.0209321
Cnot4	5.26617	AT	13			75	5	0.975146	0.892822
Cnot4	5.26617	AT	11			5	75	0.0248536	0.0227554
Commd1	75.7613	AP	1			208	233	0.649335	0.633051
Commd1	75.7613	AP	2			233	208	0.350665	0.341872
Cox11	37.8057	AP	2.1			9	12	0.565988	0.0789435
Cox11	37.8057	AP	1			12	9	0.434012	0.0605357
Cox17	37.5352	RI	2.2	2.1	2.3	12	79	0.00410782	1
Cox20	273.825	ES	3	2	4	642	23	0.942731	1
Cox6b2	94.2261	AD	2.3:2.4:2.5	2.2	2.7	147	23	0.809759	1
Cox6b2	94.2261	RI	2.3:2.4:2.5:2.6	2.2	2.7	20	23	0.264	0.290547
Cox6b2	94.2261	AA	2.1	1.4	2.2	7	65	0.0877504	0.662471
Cox6b2	94.2261	RI	2.6	2.5	2.7	11	81	0.0659326	0.806258
Cox6c	622.676	AP	1			605	277	0.84105	0.464032
Cox6c	622.676	AP	2.1			277	605	0.15895	0.0876976
Crbn	3.80446	AT	11.2			21	29	0.568566	0.955888
Crbn	3.80446	AT	12			29	21	0.431434	0.725339
Crebrf	12.0021	AT	8.2			74	7	0.985183	0.601851
Crebrf	12.0021	AT	9			7	74	0.0148175	0.00905206
Crk	7.24074	AT	4			1711	7	0.951966	1
Crk	7.24074	AT	3			7	1711	0.0480341	0.286097
Cry2	28.4626	AT	11.2			406	879	0.713462	1
Cry2	28.4626	ES	7:8:9:10:11.1	6	11.2	40	4	0.481036	0.2402
Cry2	28.4626	AT	12			879	406	0.286538	1
Csad	38.9698	ES	10	9	11	20	41	0.222303	1
Cspp1	7.51867	AT	32			356	5	0.992126	1
Cspp1	7.51867	AT	9.2			5	356	0.00787438	0.036634
Cul4b	81.8371	AA	15.1	14	15.2	3	50	0.0486258	0.563064
Cux1	1.46742	AT	33.3			26	8	0.970732	1
Cux1	1.46742	AT	25			8	26	0.0292682	0.072829
Cwc22	15.87	AD	20.2	20.1	21	24	3	0.869976	1
Cyhr1	77.1609	AT	3			1440	753	0.748636	1
Cyhr1	77.1609	AT	7			480	1713	0.217399	0.566466
Cyhr1	77.1609	AT	8			273	1920	0.0339644	0.0884993
Cys1	7.24568	AT	4.3			63	10	0.650067	1
Cys1	7.24568	AT	3.4			10	63	0.349933	1
Cyth2	28.5483	AP	1			35	3	0.971274	0.377512
Cyth2	28.5483	AP	2.1			3	35	0.0287263	0.0111653
Dab2	44.6653	AT	20			1459	32	0.870316	1
Dab2	44.6653	AT	14.2			32	1459	0.129684	0.199614
Dbi	1377.76	AP	1			1218	3	0.997429	0.393889
Dbi	1377.76	AP	3.1			3	1218	0.00257099	0.0010153
Dcaf12l1	33.3481	AD	1.2	1.1	2	43	19	0.646194	1
Dctn3	265.219	ES	00:06:07.100000	5	7.2	816	3	0.993134	1
Ddah2	85.259	AD	6.2	6.1	7	154	4	0.96776	1
Ddx27	7.40593	AT	21			76	14	0.952176	1
Ddx27	7.40593	AT	8.2			14	76	0.0478243	0.124827
Ddx5	322.711	RI	11.2	11.1	11.3	206	394	0.0342335	1
Def8	1.36922	AT	14.2			10	11	0.726239	1
Def8	1.36922	AT	15			11	10	0.273761	0.547521
Dffa	8.04085	AT	6			228	46	0.753751	1
Dffa	8.04085	AT	5.2			46	228	0.246249	0.492497
Dfna5	4.1033	AT	12			156	35	0.543003	1
Dfna5	4.1033	AT	11			35	156	0.456997	0.913994
Dlgap1	22.3356	AT	17.2			9	26	0.599907	0.0416696
Dlgap1	22.3356	AT	18			26	9	0.400093	0.0277905
Dnajb6	242.31	AT	10.2			1610	113	0.89841	0.707939
Dnajb6	242.31	AT	7			113	1610	0.10159	0.0800523
Dnajc1	43.0639	AT	12.2			1372	3	0.997535	0.729591
Dnajc1	43.0639	AT	13			3	1372	0.00246516	0.001803
Dnajc13	14.9121	ES	27:28:29:30:31:32:33:34:35:36:37:38:39:40:41:42:43:44:45:46:47:48:49:50:51:52:53:54:55	26	56	79	7	0.212707	0.537604
Dnal1	11.2491	AT	7			24	609	0.534243	1
Dnal1	11.2491	AT	10			609	24	0.465757	0.871812
Dph6	8.98697	AD	8.2	8.1	9	4	13	0.17334	1
Dpy19l4	1.97475	AT	14.2			20	85	0.505694	1
Dpy19l4	1.97475	AT	19			85	20	0.494306	0.988615
Dpy30	205.557	ES	5	4	6	561	52	0.80856	1
Dtnb	32.2807	AT	23			156	172	0.77575	0.53396
Dtnb	32.2807	AT	8.2			172	156	0.22425	0.154355
Dtymk	3.19537	AT	5			13	7	0.790909	1
Dtymk	3.19537	AT	2.2			7	13	0.209091	0.265909
Dynll1	600.973	RI	1.2	1.1	1.3	7	224	0.0104214	0.328497
Dynlrb1	235.59	AD	1.2	1.1	2	6	111	0.011955	0.416428
Ece2	77.5314	RI	2.2	2.1	2.3	4	72	0.00885637	0.82178
Eci2	140.324	AD	1.2	1.1	2.1	109	40	0.475983	0.475729
Eef1b2	313.406	AA	4.1	2.3	4.2	5	176	0.0236285	0.502009
Eef1b2	313.406	ES	3	2.3	4.2	15	176	0.0232778	0.501828
Eif3k	122.412	ES	2	1	3	302	5	0.96677	1
Eif4a2	78.7734	ES	11.1	10	11.3	147	41	0.623714	1
Eif4a2	78.7734	RI	11.2	11.1	11.3	23	9	0.226917	0.129607
Eif4a2	78.7734	AA	11.1:11.2	10	11.3	23	41	0.053782	0.482399
Eif4e2	52.251	AT	7			332	91	0.593178	0.466716
Eif4e2	52.251	AT	6.2			86	337	0.403161	0.317209
Eif4e2	52.251	AT	10			5	418	0.00366107	0.00288055
Eif5	71.2122	ES	5	4	6	122	10	0.865782	0.91817
Eif5a	408.28	AP	2			111	3	0.978301	0.0808256
Eif5a	408.28	ES	5.2:5.3	2	7	9	59	0.0701576	0.135595
Eif5a	408.28	RI	10.2	10.1	10.3	18	209	0.0426167	0.466511
Eif5a	408.28	AP	8.1			3	111	0.0216989	0.00179273
Elmo2	4.7738	AT	24			312	17	0.880946	1
Elmo2	4.7738	AT	23.2			17	312	0.119054	0.306927
Emd	3.34959	AT	7			1672	67	0.966049	1
Emd	3.34959	AT	6			67	1672	0.0339507	1
Eno1	1245.57	AP	1			786	4	0.996097	0.116347
Eno1	1245.57	AP	5.1			4	786	0.00390283	0.000456
Enpp2	6218.59	ES	25	24	26	34568	114	0.991999	1
Enpp2	6218.59	ES	18	17	19.1	8016	63	0.984856	0.583003
Enpp2	6218.59	AD	19.2	19.1	20	5629	961	0.838229	0.832518
Enpp2	6218.59	ES	21	20	22	461	6318	0.0386436	0.921013
Enpp2	6218.59	ES	12	11	13	20	1847	0.0040009	0.259883
Ensa	2.88526	AT	4			20	11	0.822872	0.937542
Ensa	2.88526	AT	3.2			11	20	0.177128	0.201812
Eny2	44.8695	ES	4	3	5	164	12	0.882752	1
Erh	80.1764	ES	2	1	3	4	21	0.105233	0.256689
Erp29	34.3575	AT	4			1500	77	0.929696	0.740735
Erp29	34.3575	AT	6			77	1500	0.0703037	0.0560145
Esd	392.859	AD	8.2	8.1	9.1	9	213	0.0389171	0.492224
Fam149b	41.1361	AT	15			443	55	0.908603	1
Fam149b	41.1361	AT	8			55	443	0.0913967	0.142028
Fam53b	13.1338	AT	9			429	15	0.546276	0.686241
Fam53b	13.1338	AT	8.2			15	429	0.453724	0.569975
Fam89b	30.5051	AA	2.1	1	2.2	21	14	0.575	0.956691
Far2	0.637671	AT	13			118	3	0.974422	1
Far2	0.637671	AT	12.2			3	118	0.0255777	1
Fastk	73.6736	AT	11			1163	165	0.554229	0.835547
Fastk	73.6736	AT	10			165	1163	0.445771	0.672036
Fau	174.495	AA	1.3	1.1	1.4	24	4	0.853168	0.136437
Fau	174.495	RI	1.2:1.3	1.1	1.4	4	4	0.214953	0.0255185
Fau	174.495	RI	1.2	1.1	1.3	4	24	0.0440191	0.125734
Fbln1	2.49132	AT	15			22	19	0.785696	1
Fbln1	2.49132	AT	18			19	22	0.214304	0.496071
Fbxo3	6.63027	AT	11			268	24	0.892931	1
Fbxo3	6.63027	AT	10.3			24	268	0.107069	0.123424
Fbxw2	21.752	AT	7.2			331	138	0.660317	1
Fbxw2	21.752	AT	8			138	331	0.339683	0.599756
Fgd4	0.607792	AT	12.2			224	8	0.992145	1
Fgd4	0.607792	AT	18			8	224	0.00785498	1
Fhad1	86.6066	AT	24.2			107	72	0.849561	0.664158
Fhad1	86.6066	AT	33			72	107	0.150439	0.117608
Fkbp2	121.329	AA	2.1	1	2.2	43	32	0.491307	0.453681
Flot1	45.1835	ES	4	3	5	88	13	0.772888	1
Flt1	0.681705	AT	14.2			7	3	0.617832	0.751093
Flt1	0.681705	AT	31			3	7	0.382168	0.464598
Folr1	574.856	ES	3.2:3.3	2	5.2	868	18	0.947467	0.519861
Folr1	574.856	ES	3.3	2	5.2	279	18	0.898262	0.268434
Folr1	574.856	ES	3.1:3.2:3.3	2	5.2	285	18	0.854054	0.187123
Folr1	574.856	AA	3.2	2	3.3	388	82	0.712235	0.432338
Folr1	574.856	AA	3.1:3.2	2	3.3	128	82	0.44657	0.224801
Folr1	574.856	AA	3.1	2	3.2	36	106	0.247497	0.213719
Ftl1	742.324	AA	3.1	2	3.2	45	652	0.0532024	0.808942
Fxyd1	444.843	AP	2			167	153	0.551359	0.223193
Fxyd1	444.843	AP	1			153	167	0.448641	0.181612
Fxyd1	444.843	AA	3.1	1	3.2	4	116	0.0223663	0.232697
Fxyd1	444.843	AA	3.1	2	3.2	4	136	0.0191401	0.27192
Gabpa	14.4334	AP	1			5	10	0.616402	0.198409
Gabpa	14.4334	AP	2			10	5	0.383598	0.123473
Gcdh	60.7921	ES	8	7	9	78	13	0.737968	0.717061
Gde1	487.102	ES	02:03:04	1	5	3073	45	0.930811	1
Gemin8	26.676	ES	2	1	4	9	22	0.103216	0.816694
Gfm2	6.46403	AT	21			76	33	0.850256	1
Gfm2	6.46403	AT	22			33	76	0.149744	0.20036
Gfpt1	4.38128	AT	5.2			11	26	0.701362	0.305394
Gfpt1	4.38128	AT	21			26	11	0.298638	0.130036
Glo1	407.776	RI	6.2	6.1	6.3	4849	47	0.893445	0.943766
Glod4	2.14522	AT	11			559	13	0.869662	1
Glod4	2.14522	AT	10			13	559	0.130338	1
Gls	12.8218	AT	20			1253	54	0.967498	1
Gls	12.8218	AT	16			54	1253	0.032502	0.0940182
Gnas	327.1	ES	10	9	12.2	277	52	0.781526	0.63506
Gnas	327.1	ES	8	7	9	108	9	0.313369	0.0349728
Gng5	417.793	RI	3.2	3.1	3.3	9	638	0.00064	1
Golga4	10.4829	ES	22	21	23	12	5	0.52975	0.928142
Gorasp2	18.8168	AT	11			343	9	0.967023	1
Gorasp2	18.8168	AT	13			9	343	0.0329772	0.0452262
Got1	103.559	ES	6	5	7	172	30	0.684607	0.804286
Gpn1	11.6646	AT	4.2			46	166	0.587553	0.801739
Gpn1	11.6646	AT	15			166	46	0.412447	0.5628
Gpx4	963.723	AP	1			313	20	0.844384	0.0950785
Gpx4	963.723	AP	3.1			20	313	0.155616	0.0175225
Gtf2ird2	1.09198	AT	16			295	7	0.951034	1
Gtf2ird2	1.09198	AT	20			7	295	0.0489664	1
H13	51.3931	ES	12	11	13	16	78	0.060706	1
H2-K1	108.914	ES	06:07:00	5	8.1	188	15	0.875481	0.968272
Haghl	14.8621	AP	1.1			13	4	0.678944	0.248518
Haghl	14.8621	AP	2.1			4	13	0.321056	0.117518
Harbi1	2.80536	AT	2.2			89	29	0.592692	1
Harbi1	2.80536	AT	4			29	89	0.407308	0.814618
Hdgf	51.5116	AP	2			23	6	0.913357	0.22592
Hdgf	51.5116	ES	5	4	6	12	8	0.46	0.253078
Hdgf	51.5116	AP	1			6	23	0.0866426	0.0214311
Herc3	2.76727	AT	27			286	25	0.853777	1
Herc3	2.76727	AT	24			25	286	0.146223	1
Herpud1	61.575	ES	5	4	6	92	16	0.711021	0.789984
Hexdc	16.7574	ME	6|5	4	7	48	40	0.545455	1
Hmgb3	48.202	AD	1.2	1.1	2.1	85	5	0.850925	0.612711
Hmgn3	83.8581	AD	5.2	5.1	6	87	22	0.732296	0.859109
Hnrnpa1	170.254	ES	9	7	10	209	40	0.660716	0.605207
Hnrnpa1	170.254	ES	08:09:00	7	10	314	40	0.639583	0.569722
Hnrnpa1	170.254	ES	8	7	9	90	25	0.568877	0.297678
Hnrnpa2b1	43.6664	ES	8	7	9	118	13	0.797532	1
Hnrnpa2b1	43.6664	RI	11.3	11.2	11.4	7	44	0.024697	0.910741
Hnrnpab	46.4356	ES	7.1	6	7.3	42	71	0.189347	1
Hnrnpd	26.9491	ES	7	6	8.1	5	51	0.0363665	1
Hnrnpdl	38.8693	ES	8	7	9	13	25	0.195393	0.705667
Hnrnph1	85.3408	ES	12	11	13	79	15	0.761207	0.645196
Hnrnpk	75.4684	ES	9	8	10	44	5	0.831553	0.345029
Hnrnpk	75.4684	AA	18.1	17	18.2	180	55	0.664526	1
Homer1	2.64722	AT	6.2			119	57	0.501591	1
Homer1	2.64722	AT	12			57	119	0.498409	0.996818
Hsp90ab1	555.238	RI	3.2	3.1	3.3	876	14	0.978082	1
Hsp90b1	394.478	ES	9:10:11:12:13:14:15:16:17	8	18	10072	3	0.995546	1
Hspa5	458.839	RI	1.2	1.1	1.3	71	46	0.449367	0.158831
Hydin	51.8435	ES	85	84	86	111	12	0.724872	0.740268
Idh2	268.572	AA	6.1	5	6.2	6	216	0.0125546	0.711077
Ifi27	652.92	ES	5	4	6	654	3	0.993959	0.663291
Ifi27	652.92	ES	03:04:05	2	6	1962	44	0.915838	0.698295
Ifi27	652.92	ES	03:05:00	2	6	730	44	0.863195	0.429588
Ifi27	652.92	ES	4	3	5	891	105	0.774852	0.622904
Ifi27	652.92	ES	3	2	6	10	44	0.0974467	0.0651149
Ifi27	652.92	ES	03:04:00	2	6	15	44	0.08653	0.0643367
Ifi27	652.92	ME	4|5	3	6	8	193	0.0227422	0.199589
Ifnar2	124.41	AT	7.2			67	8	0.989389	0.250575
Ifnar2	124.41	AT	9			8	67	0.0106114	0.00268746
Ift57	22.7993	ES	2	1	3	45	15	0.519774	1
Igf2	60.1151	AP	4			4	5	0.858137	0.0347046
Igf2	60.1151	AP	3			5	4	0.141863	0.00573722
Igsf1	37.2854	AT	21			346	270	0.731435	1
Igsf1	37.2854	AT	5.2			270	346	0.268565	0.59801
Ikbip	16.3968	AT	4			1060	10	0.997104	1
Ikbip	16.3968	AT	3			10	1060	0.00289609	0.0172712
Il15ra	6.56147	ES	4	3.2	6	4	4	0.358752	0.896775
Il15ra	6.56147	ES	00:04:05.200000	3.2	6	4	4	0.267097	0.784626
Il15ra	6.56147	ES	4:5.1:5.2	3.2	6	4	4	0.212744	0.730455
Imp4	42.2497	AD	3.2	3.1	4	3	61	0.0218027	1
Inadl	19.137	AT	46.2			166	152	0.602424	0.863459
Inadl	19.137	AT	48			129	189	0.222377	0.318735
Inadl	19.137	AT	16			23	295	0.175199	0.251114
Ints3	45.8888	RI	30.2	30.1	30.3	124	22	0.749836	1
Intu	3.43307	AT	17			444	14	0.770295	1
Intu	3.43307	AT	3.2			14	444	0.229705	1
Irf1	24.0506	AP	1			53	3	0.93245	0.580135
Irf1	24.0506	AP	2			3	53	0.06755	0.042027
Iscu	23.582	AT	5			219	13	0.962555	1
Iscu	23.582	AT	4.3			13	219	0.0374455	0.0589463
Itsn1	19.936	AT	30			870	484	0.841653	1
Itsn1	19.936	AT	16.2			404	950	0.14505	0.409848
Itsn1	19.936	AT	41			80	1274	0.0132969	0.0375712
Jtb	143.997	AA	5.1	4	5.2	49	124	0.169601	0.906817
Khdrbs1	22.1233	AT	12			381	301	0.748991	1
Khdrbs1	22.1233	AT	9.2			301	381	0.251009	0.502019
Kif1b	14.4746	AT	50			715	354	0.680981	0.903894
Kif1b	14.4746	AT	23			354	715	0.319019	0.423448
Kif2a	4.08257	ES	3	1	4	11	8	0.210308	1
Kif9	32.154	AT	22			240	85	0.56127	0.799806
Kif9	32.154	AT	23			84	241	0.436544	0.622071
Klhl15	1.23267	AT	5			52	18	0.525393	1
Klhl15	1.23267	AT	4.3			18	52	0.474607	0.949213
Klhl32	30.5744	ES	06:07:00	5	8	94	4	0.677419	0.359296
Kxd1	703.866	AT	10			2520	24	0.996489	0.947964
Kxd1	703.866	AT	7			24	2520	0.00351109	0.00334011
Lamp2	83.5052	AT	10			1065	912	0.811464	1
Lamp2	83.5052	AT	9			808	1169	0.143162	0.326394
Lamp2	83.5052	AT	11			104	1873	0.0453742	0.103449
Ldhb	1616.16	ES	7	6	8	6808	48	0.983716	1
Lepr	7.37716	AT	18.2			59	7	0.986985	1
Lepr	7.37716	AT	19			7	59	0.0130152	0.0394168
Lifr	6.86275	AT	17			25	427	0.565068	1
Lifr	6.86275	AT	22			427	25	0.434932	0.7697
Lmna	129.897	AT	11.2			177	220	0.834847	0.689711
Lmna	129.897	AT	13			220	177	0.165153	0.136442
Lrrc28	3.6661	AT	11			34	12	0.682932	0.474605
Lrrc28	3.6661	AT	6			12	34	0.317068	0.220347
Lrrc48	42.2437	AT	15			140	60	0.918718	1
Lrrc48	42.2437	AT	7			60	140	0.0812816	0.0904495
Lrrc8a	19.9931	AT	14			179	473	0.556642	1
Lrrc8a	19.9931	AT	4.2			473	179	0.443358	1
Lsm14a	35.5867	ES	5	4	6	23	35	0.183505	1
Lsm2	21.9914	ES	4	3	5	4	35	0.0799479	1
Lta4h	60.1118	ES	17	16	18	103	41	0.569095	1
Luc7l2	26.6264	ES	14	13	15.1	46	14	0.712458	1
Luc7l2	26.6264	AT	16			149	268	0.545535	0.335203
Luc7l2	26.6264	AT	15.2			268	149	0.454465	0.279245
Maats1	7.77011	AT	18			69	76	0.701907	1
Maats1	7.77011	AT	9			76	69	0.298093	0.549564
Manf	123.296	AT	4			1152	6	0.947909	0.405016
Manf	123.296	AT	3.2			6	1152	0.0520912	0.0222572
Mapk1	9.73278	AT	9			639	53	0.671621	1
Mapk1	9.73278	AT	8.3			53	639	0.328379	0.711303
Mapkap1	24.6486	ES	3	2	4	432	7	0.931122	1
Mapkapk5	28.9847	ES	13.1	12	14	82	3	0.924306	1
Mapkapk5	28.9847	ES	13.1:13.2	12	14	5	3	0.425881	0.159858
Mat2b	14.7886	AP	2			6	6	0.565823	0.0981483
Mat2b	14.7886	AP	1			6	6	0.434177	0.0753129
Matn2	47.1403	AA	17.1	16	17.2	84	7	0.881085	1
Matr3	22.1001	ES	2	1	3	41	13	0.196694	0.652881
Mbnl2	55.8084	ES	8	7	9	120	9	0.86772	1
Mbp	0.908286	AT	5.2			402	10	0.940485	1
Mbp	0.908286	AT	11			10	402	0.0595148	1
Mccc1	95.8839	AA	16.1	15	16.2	5	162	0.0256182	1
Mcee	215.697	ES	2	1	3	1355	17	0.944609	1
Mdfic	12.196	ES	3:4:5:6:7	2.2	8	19	6	0.24271	0.590309
Mdh2	447.292	ES	2	1	3	1151	14	0.966644	0.818612
Med23	17.4046	AT	31			113	10	0.88876	0.503199
Med23	17.4046	AT	25.2			10	113	0.11124	0.0629819
Mettl3	46.328	AT	11			111	4	0.960493	0.411401
Mff	44.7769	AA	6.1	5	6.2	23	18	0.553058	0.792632
Mfn2	15.3324	ES	17	16.1	18	29	3	0.781946	0.808302
Mid1	2.41277	AT	15			7	19	0.705273	1
Mid1	2.41277	AT	14.2			19	7	0.294727	0.589455
Mif4gd	58.9333	AP	1			27	36	0.625759	0.160364
Mif4gd	58.9333	AP	2.1			36	27	0.374241	0.095907
Mitd1	18.5969	AT	7.2			187	5	0.959744	1
Mitd1	18.5969	AT	8			5	187	0.0402562	0.0597045
Mkrn1	21.4753	AT	9			909	22	0.85431	1
Mkrn1	21.4753	AT	4.2			22	909	0.14569	0.353308
Mlxip	1.57546	AT	9.2			11	3	0.938962	1
Mlxip	1.57546	AT	17			3	11	0.061038	0.0650058
Mocs1	2.45162	AT	4			6	34	0.519048	1
Mocs1	2.45162	AT	12			34	6	0.480952	0.961906
Morf4l1	544.545	ES	4	3	5	12	181	0.0283564	0.298376
Mospd1	21.4284	AT	6.2			180	144	0.561887	1
Mospd1	21.4284	AT	7			144	180	0.438113	1
Mphosph8	13.2884	ES	4:5:6:7:8:9:11	3	14	198	4	0.814058	1
Mphosph8	13.2884	ES	10	9	11	16	10	0.373415	1
Mphosph8	13.2884	ES	4:5:6:7:8:9:10:11	3	14	21	4	0.293843	0.385984
Mphosph8	13.2884	ES	12:13:00	11	14	16	19	0.203091	1
Mphosph8	13.2884	ES	4:5:6:7:8:9:11:12:13	3	14	8	4	0.134609	0.314962
Mphosph8	13.2884	ES	4:5:6:7:8:9:10:11:12:13	3	14	7	4	0.109324	0.306021
Mroh1	13.8247	AT	46			41	27	0.911652	0.95245
Mroh1	13.8247	AT	34			27	41	0.0883479	0.0923016
Mrpl20	130.016	AT	5.2			306	46	0.891154	1
Mrpl20	130.016	AT	4			46	306	0.108846	0.136895
Mrpl33	48.6459	AT	4			273	7	0.994802	1
Mrpl33	48.6459	AT	8			7	273	0.00519756	0.007564
Mrpl42	363.927	ES	5	4	6	1511	27	0.952104	1
Mrps18c	12.7188	RI	5.2	5.1	5.3	78	3	0.858579	1
Msto1	20.6509	AT	14.2			50	5	0.964361	1
Msto1	20.6509	AT	15			5	50	0.0356394	0.0432447
Mthfs	16.1592	AT	7			172	151	0.712162	1
Mthfs	16.1592	AT	6.2			151	172	0.287838	0.827706
Mul1	82.5695	ES	2	1	3	43	49	0.205571	0.654917
Nap1l1	99.0983	AP	1			98	23	0.936163	0.386816
Nap1l1	99.0983	AP	2.1			23	98	0.0638372	0.0263771
Ndufa3	133.144	AA	4.1	3	4.2	3	300	0.00652853	1
Ndufab1	463.105	AT	5			434	441	0.754252	0.07884
Ndufab1	463.105	AT	6			441	434	0.245748	0.0256874
Ndufv1	91.4606	AA	4.1	3	4.2	5	68	0.0621958	0.694658
Ndufv3	167.169	ES	3	2	4	2022	123	0.560894	1
Nedd4	41.7073	AP	1			47	56	0.778901	0.291212
Nedd4	41.7073	AP	2.1			56	47	0.221099	0.0826635
Nfix	80.7213	AA	7.1	6	7.2	24	36	0.392324	0.643529
Nfix	80.7213	ES	10	9	11	78	71	0.296333	1
Ninj1	108.048	AA	4.1	3	4.2	44	35	0.440335	0.506717
Nisch	50.8987	AT	22			4001	850	0.802749	1
Nisch	50.8987	AT	11.2			833	4018	0.194111	1
Nisch	50.8987	AT	3.2			17	4834	0.00313932	0.0192199
Nme2	351.143	AP	1			262	50	0.691159	0.124799
Nme2	351.143	AP	2.1			50	262	0.308841	0.0557656
Nme5	105.625	ES	02:03:00	1.3	4	523	26	0.822636	1
Nphp1	52.7357	AA	10.1	9	10.2	10	36	0.211982	0.762125
Npm1	292.51	AT	11			455	801	0.506104	0.368217
Npm1	292.51	AT	13			801	455	0.493896	0.359334
Npr2	51.7384	RI	19.2	19.1	19.3	4	59	0.0370743	1
Nr1d1	12.9497	ES	3	2	4	16	4	0.67031	0.849224
Nr2f2	41.7621	AP	2			47	16	0.729101	0.121435
Nr2f2	41.7621	AP	1			16	47	0.270899	0.0451196
Nrf1	26.9654	AT	17			254	27	0.753466	0.386455
Nrf1	26.9654	AT	16			27	254	0.24052	0.123364
Nrp2	0.878966	AT	16			530	12	0.991316	1
Nrp2	0.878966	AT	18			12	530	0.00868431	0.74468
Ntan1	108.794	ES	2	1	3	74	34	0.506623	0.554528
Nudt7	88.7931	AD	1.2	1.1	2	7	32	0.0108659	0.319298
Nxf1	39.2297	RI	10.2	10.1	10.3	177	33	0.20994	0.939804
Oaz2	51.0269	AT	7			8216	24	0.984866	1
Oaz2	51.0269	AT	5			24	8216	0.0151341	0.160003
Ocel1	1.5076	AT	4			41	29	0.817254	1
Ocel1	1.5076	AT	5			29	41	0.182746	0.491881
Ociad1	85.1615	ES	8	7.1	9	329	7	0.946378	1
Osbpl1a	37.5667	RI	31.2	31.1	31.3	10	17	0.227273	0.517209
Otx2	55.3412	ES	4.2	2	5.2	257	4	0.950607	1
Otx2	55.3412	ES	4.2:5.1	2	5.2	58	4	0.80132	0.319909
Otx2	55.3412	AA	5.1	4.2	5.2	17	37	0.267076	0.802165
P4hb	94.3552	ES	2:3:4:5:6:7:8	1	9	1454	3	0.975412	1
Pabpn1	123.359	RI	5.4	5.3	5.5	564	62	0.50027	0.879988
Pabpn1	123.359	RI	5.2	5.1	5.3	7	115	0.031355	0.842081
Pard3	22.012	AT	19			971	163	0.514503	1
Pard3	22.012	AT	25			163	971	0.485497	1
Park7	189.738	AP	2			60	4	0.928302	0.133784
Park7	189.738	AP	1			4	60	0.0716981	0.0103329
Parva	1.13169	AT	16			1346	56	0.975358	1
Parva	1.13169	AT	7.2			56	1346	0.0246423	1
Pcbp2	99.7496	ES	9	8	10	266	40	0.767821	1
Pcmt1	10.1124	AD	9.2	9.1	10	20	8	0.623306	1
Pcnp	4.16978	AT	5.2			1492	13	0.949571	1
Pcnp	4.16978	AT	6			13	1492	0.050429	1
Pcolce	175.514	ES	4	3	5	24	48	0.215962	0.304831
Pde4dip	1.43538	AT	5.2			53	18	0.692677	1
Pde4dip	1.43538	AT	26.2			18	53	0.307323	0.614646
Pdgfa	55.2696	AP	1			66	12	0.877543	0.314689
Pdgfa	55.2696	ES	9	8	10	81	16	0.743119	0.991006
Pdgfa	55.2696	ES	00:02:04.200000	1	5	79	10	0.633763	0.434437
Pdgfa	55.2696	AP	3			12	66	0.122457	0.0439134
Pdhx	0.663614	AT	11			27	3	0.914242	1
Pdhx	0.663614	AT	5.2			3	27	0.0857577	0.999997
Pdlim5	1.9884	AT	19			1259	44	0.924789	1
Pdlim5	1.9884	AT	13			44	1259	0.0752112	1
Pdxdc1	17.2058	AT	25			1071	20	0.973038	1
Pdxdc1	17.2058	ES	24	23	25	33	16	0.370787	1
Pdxdc1	17.2058	AT	14			20	1071	0.0269624	0.0816151
Pdzd11	118.29	AD	1.2	1.1	2	5	24	0.105796	0.198561
Per3	25.3957	AT	18.3			215	495	0.547198	0.818325
Per3	25.3957	AT	22			495	215	0.452802	0.677158
Pfdn5	328.267	AP	1			262	6	0.952649	0.33552
Pfdn5	328.267	AP	2.1			6	262	0.0473515	0.016677
Pfn1	265.271	AT	3			1504	3	0.996064	1
Pfn1	265.271	AT	2.3			3	1504	0.00393599	0.00430511
Pgk1	953.16	AA	8.1	7	8.2	5	452	0.00765085	0.416643
Pgls	68.7669	AD	1.2	1.1	2	42	31	0.248969	0.526892
Phb2	142.5	ES	2	1	3	133	34	0.670319	0.632884
Phykpl	2.03254	AT	13			180	5	0.995774	1
Phykpl	2.03254	AT	14			5	180	0.00422611	0.150236
Pid1	2.05422	AT	11			1001	14	0.985517	1
Pid1	2.05422	AT	7.2			14	1001	0.0144826	0.336043
Pigp	196.07	AT	6			565	51	0.929133	0.598481
Pigp	196.07	AD	2.2	2.1	3.2	121	12	0.737023	0.203324
Pigp	196.07	AT	7			51	565	0.0708672	0.0456476
Pigt	5.26609	AT	12			173	46	0.631056	1
Pigt	5.26609	AT	9.2			46	173	0.368944	1
Pkm	731.865	ME	10|9	8	11	150	1698	0.0811688	0.782138
Pla2g16	234.431	AT	5			655	8	0.98572	0.0741577
Pla2g16	234.431	AT	4.2			8	655	0.0142802	0.00107433
Pld2	12.9071	AT	25			156	23	0.94728	1
Pld2	12.9071	AT	10.2			23	156	0.0527201	0.0685826
Pmpca	34.8437	AT	13			465	46	0.701581	0.620273
Pmpca	34.8437	AT	11.2			46	465	0.298419	0.263835
Pnkd	57.1103	AT	3.2			339	426	0.843852	1
Pnkd	57.1103	AT	12			426	339	0.156148	0.304233
Pnp	66.2989	AT	6.2			431	27	0.513156	0.32396
Pnp	66.2989	AT	8			27	431	0.486844	0.307349
Polr2k	55.4791	AD	1.2	1.1	2	54	15	0.596542	0.589281
Ppp1r2	169.082	AT	5.2			69	452	0.548203	0.0804254
Ppp1r2	169.082	AT	6			452	69	0.451797	0.066282
Ppp1r9a	31.3998	ES	17.2:18:19:20.1	16	21	16	29	0.068577	0.878057
Ppp1r9a	31.3998	ES	17.1:17.2:18:19:20.1	16	21	14	29	0.057627	0.867855
Ppp3cb	2.35516	AT	12.2			78	4	0.97862	1
Ppp3cb	2.35516	AT	14			4	78	0.0213797	0.0737142
Prdx5	853.352	AP	1			2120	8	0.98879	0.287156
Prdx5	853.352	AP	2.1			8	2120	0.01121	0.00325552
Prdx6	89.6923	ES	2	1	3	4	66	0.0267325	0.66254
Prkcq	15.7831	AT	18			816	49	0.967096	1
Prkcq	15.7831	AT	12.2			49	816	0.0329039	0.111514
Prlr	169.218	AT	11			19755	643	0.907944	1
Prlr	169.218	AT	14			643	19755	0.0920562	0.108462
Prosc	17.5566	AT	8			514	4	0.977506	0.835387
Prosc	17.5566	AT	5.2			4	514	0.0224945	0.019224
Psip1	7.1028	AT	11.2			276	109	0.849435	1
Psip1	7.1028	AT	17			109	276	0.150565	0.915262
Psma3	258.849	ES	2.1	1	3.1	280	17	0.896732	0.555271
Psma3	258.849	ES	2.1:2.2	1	3.1	16	17	0.305823	0.0826038
Psma3	258.849	AD	2.2	2.1	3.1	6	104	0.043754	0.366847
Psma6	79.9893	ES	7	6	8	234	11	0.912784	1
Psmb5	596.266	ES	2	1	3	2057	36	0.929453	0.746404
Psmc3	139.253	AT	12			535	4	0.995661	1
Psmc3	139.253	AT	14			4	535	0.00433923	0.0059875
Psmc5	223.973	RI	8.2	8.1	8.3	7	158	0.0234148	0.630884
Psmd11	18.8387	RI	14.2	14.1	14.3	45	23	0.465116	1
Psmd14	48.0572	ES	02:03:00	1	4	27	11	0.453616	0.368898
Psmd4	46.0992	RI	9.2	9.1	9.3	7	52	0.0205935	1
Ptdss2	97.3206	ES	06:07:00	5	8	133	19	0.726893	0.626152
Ptdss2	97.3206	ES	6	5	7	78	17	0.706925	0.522072
Ptdss2	97.3206	ES	7	5	8	39	19	0.544061	0.375065
Ptgds	839.557	AP	2.1			101	25	0.685278	0.0626649
Ptgds	839.557	AD	7.2	7.1	8	504	293	0.558698	0.689553
Ptgds	839.557	AP	1			25	101	0.314722	0.0287797
Pvrl3	5.27981	AT	8.2			20	11	0.970483	0.796806
Pvrl3	5.27981	AT	11			11	20	0.0295173	0.0242349
Qk	0.766645	AT	8			65	5	0.928962	1
Qk	0.766645	AT	7.3			5	65	0.0710378	0.466002
Rab7	106.926	ES	04:05:00	1	6	4	12	0.0989957	0.109052
Rabgap1l	5.97952	AT	28			983	19	0.879733	1
Rabgap1l	5.97952	AT	22			19	983	0.120267	0.375153
Rabl6	53.304	ES	8	7	9	36	9	0.652482	0.427392
Rad1	2.29075	AT	6			13	4	0.947067	1
Rad1	2.29075	AT	7			4	13	0.0529332	0.0558918
Rai1	8.39937	AT	7			157	97	0.656798	1
Rai1	8.39937	AT	4.2			97	157	0.343202	0.686405
Ramp2	20.0726	AT	9			207	12	0.924668	1
Ramp2	20.0726	AT	3.4			12	207	0.0753323	0.101137
Ranbp3	22.5972	ES	13	12	14	69	3	0.908544	1
Rbbp6	13.6596	AT	18			362	96	0.750922	1
Rbbp6	13.6596	AT	3.2			96	362	0.249078	0.362136
Rbm10	59.0076	ES	6	5	7	49	18	0.601387	0.672569
Rbm3	32.3377	AT	8			82	9	0.969938	0.321127
Rbm3	32.3377	AT	9			9	82	0.0300622	0.00995298
Rbm39	62.5835	ES	5.1:5.2	4	6	70	14	0.556901	0.443484
Rbm39	62.5835	ES	4	3	6	96	97	0.355815	1
Rbm39	62.5835	ES	4:5.1:5.2	3	6	116	97	0.201648	1
Rbm8a	42.6527	ES	3	2	4	96	17	0.753455	1
Rdh5	56.6419	ES	02:03:00	1	4	319	26	0.620282	1
Rexo2	113.761	ES	04:05:06	3	7	734	18	0.910891	1
Rffl	2.47952	AT	11			4	51	0.647074	1
Rffl	2.47952	AT	12			51	4	0.352926	0.545419
Rhod	91.8875	RI	4.2	4.1	4.3	184	30	0.549825	0.635448
Rmdn1	10.6273	AT	11			38	8	0.549962	0.336487
Rmdn1	10.6273	AT	6			8	38	0.450038	0.275349
Rnaset2a	1091.75	ES	4	3	5	1989	9	0.992676	0.981357
Rnaset2b	1040.61	ES	4	3	5	2069	19	0.985248	1
Rnd1	1.75134	AT	4.2			12	12	0.832016	1
Rnd1	1.75134	AT	5			12	12	0.167984	0.45654
Rnf26	0.776575	AT	1.2			579	6	0.991645	1
Rnf26	0.776575	AT	4			5	580	0.00636629	1
Rnf31	79.0876	AT	20			144	6	0.989836	0.706253
Rnf31	79.0876	AT	10.2			6	144	0.0101642	0.00725221
Rnf7	240.884	AD	1.2	1.1	2	257	4	0.983527	0.880281
Rnh1	67.2017	AP	2			14	5	0.587255	0.0548111
Rnh1	67.2017	AP	1			5	14	0.412745	0.0385233
Rpain	12.6848	ES	5	4	6	6	3	0.474227	0.408067
Rpl10	1287.22	RI	1.2	1.1	1.3	16	78	0.0878282	0.0579111
Rpl13a	1316.21	AA	13.1	12	13.2	33	2006	0.0138199	1
Rpl15	900.211	AD	1.3	1.2	2.2	88	4	0.946679	0.0726587
Rpl15	900.211	AD	1.2:1.3	1.1	2.2	155	100	0.385852	0.157707
Rpl15	900.211	AD	1.2	1.1	2.2	10	100	0.0439684	0.10131
Rpl21	142.802	AP	1			255	3	0.990853	0.437997
Rpl21	142.802	AP	2.1			3	255	0.00914719	0.00404342
Rpl27	1353.4	RI	1.2	1.1	1.3	47	255	0.0452235	0.172028
Rpl27a	689.715	AD	1.2	1.1	2	146	339	0.103016	0.477846
Rpl29	30.1457	AD	1.2	1.1	2	26	64	0.194282	1
Rpl30	1431.54	RI	1.2	1.1	1.3	77	385	0.0846366	0.25612
Rpl34	1599.18	AD	1.2	1.1	2	4	575	0.00220964	0.314119
Rpl35a	1718.32	AD	1.2	1.1	3.2	44	724	0.0392111	0.382261
Rpl36a	377.562	AA	3.1	2	3.2	212	5	0.976714	0.496236
Rpl41	2044.85	RI	1.2	1.1	1.3	291	392	0.248986	0.22249
Rpl41	2044.85	AA	3.1	2	3.2	44	3572	0.00984302	1
Rpl9	1749.98	RI	6.4	6.3	6.5	182	759	0.0942517	0.4174
Rpl9	1749.98	RI	6.2	6.1	6.3	38	1892	0.00381105	0.946015
Rplp2	637.593	AP	1			124	7	0.827515	0.0406353
Rplp2	637.593	AP	3.1			7	124	0.172485	0.00846988
Rpn2	68.2185	ES	3	2	4	78	3	0.927132	0.52979
Rps14	1161.99	AP	1.1			16	8	0.651017	0.00495239
Rps14	1161.99	AP	2.1			8	16	0.348983	0.00265477
Rps15a	2696.61	AP	1			51	43	0.754979	0.0156342
Rps15a	2696.61	AP	2			43	51	0.245021	0.00507394
Rps19	1653.26	RI	7.2	7.1	7.3	13	60	0.0223735	0.0323591
Rps27a	3617.78	RI	1.2	1.1	1.3	78	104	0.269531	0.0342987
Rps28	705.358	AD	3.2	3.1	4.1	181	100	0.634314	0.338078
Rps9	674.436	RI	3.2:3.3	3.1	3.4	27	549	0.00546762	0.713777
Rreb1	13.0828	AT	16			516	3	0.993657	0.965257
Rreb1	13.0828	AT	13.2			3	516	0.00634323	0.00616194
Scamp3	66.2511	AA	3.1	2	3.2	20	30	0.392324	0.654295
Scoc	79.4708	AP	2			36	4	0.853698	0.133872
Scoc	79.4708	AP	1			4	36	0.146302	0.0229422
Sdcbp	32.9118	AT	9			1055	385	0.644735	1
Sdcbp	32.9118	AT	10			385	1055	0.355265	0.789634
Sdha	211.8	ES	08:09:00	7	10	492	10	0.908296	0.449715
Sdhc	421.677	ES	2	1	3	412	4	0.984519	0.53461
Serf2	104.078	AT	3.3			3181	204	0.545074	0.896625
Serf2	104.078	AT	8			204	3181	0.454926	0.748334
Serhl	93.431	RI	1.2	1.1	1.3	4	48	0.00549319	0.452585
Serpinb6a	86.4538	AP	3			51	9	0.75	0.147271
Serpinb6a	86.4538	AP	1			9	51	0.25	0.0490904
Sfrs18	15.098	AT	10.3			98	15	0.799658	0.334497
Sfrs18	15.098	AT	8.4			15	98	0.200342	0.083803
Sfrs18	15.098	RI	10.2	10.1	10.3	4	10	0.0997831	0.663112
Sh3d19	6.53124	ES	10:11:12	9	13	41	5	0.57091	1
Sin3b	107.048	AT	7			303	449	0.761666	1
Sin3b	107.048	AT	20			449	303	0.238334	0.314274
Six3	14.1833	AT	3.2			116	7	0.947016	0.491073
Six3	14.1833	AT	4			7	116	0.0529842	0.0274749
Slbp	20.1037	AT	8			403	41	0.742578	1
Slbp	20.1037	AT	9			41	403	0.257422	0.621008
Slc11a2	29.2686	AT	17			300	5	0.992132	0.638185
Slc11a2	29.2686	ES	00:15:16.100000	14	17	20	28	0.183356	1
Slc11a2	29.2686	AT	16.2			5	300	0.00786834	0.00506128
Slc12a6	0.84445	AT	27			76	4	0.863889	1
Slc12a6	0.84445	AT	21.2			4	76	0.136111	0.999999
Slc22a8	67.3884	ES	07:08:00	6	9	342	6	0.940459	1
Slc25a17	45.3072	ES	6	5	7	109	12	0.77833	1
Slc25a3	826.487	ME	3|2.1:2.2	1.3	4	39	1734	0.0151798	0.798584
Slc25a3	826.487	RI	1.2	1.1	1.3	3	143	0.00637134	0.151833
Slc38a6	3.08871	AT	20			24	16	0.651425	0.453486
Slc38a6	3.08871	AT	7.2			16	24	0.348575	0.242659
Slc39a13	51.1603	ES	5	4.3	6	65	18	0.631334	0.839846
Slc39a13	51.1603	AA	4.1:4.2	3	4.3	5	9	0.280659	0.215212
Slc44a1	10.494	AT	17			326	3	0.976161	1
Slc44a1	10.494	AT	18			3	326	0.023839	0.0258769
Slc7a10	308.805	ES	9	8	10	1172	4	0.991105	1
Slco3a1	16.6874	AT	9.2			423	106	0.602762	1
Slco3a1	16.6874	AT	11			105	424	0.396205	0.726298
Smarca2	81.2276	ES	35	33	37	184	10	0.9206	1
Smdt1	259.482	AD	1.2	1.1	3	311	29	0.874958	0.780369
Smim1	64.8083	ES	1.5:1.6:1.7:1.9:1.10	1.4	1.11	262	22	0.406655	0.50243
Smim1	64.8083	AA	1.7:1.8:1.9:1.10	1.4	1.11	3	22	0.0263767	0.306191
Smim1	64.8083	RI	1.12:1.13	1.11	1.14	7	152	0.0128297	1
Smim20	27.7306	ES	2.1:2.2	1	3	4	29	0.0306743	0.957412
Smim5	86.4642	ES	2	1	3.1	75	59	0.319578	0.878989
Smim5	86.4642	RI	3.2	3.1	3.3	7	103	0.0131009	1
Smpd2	46.5392	AT	10			475	11	0.881862	1
Smpd2	46.5392	AT	9.2			11	475	0.118138	0.242467
Snap91	3.36743	AT	31			647	20	0.979423	1
Snap91	3.36743	AT	9.2			20	647	0.0205773	0.26265
Snapc3	20.8389	AT	12.2			12	3	0.965941	0.193856
Snapc3	20.8389	AT	10			3	12	0.0340592	0.00683539
Snta1	59.3327	AA	6.1	5	6.2	4	25	0.123989	0.422707
Snx27	13.3846	AA	12.1	11	12.2	16	12	0.121613	0.923957
Sod1	2019.43	ES	3	2	4	4647	5	0.998109	1
Son	83.4007	AT	15.2			919	26	0.967479	0.797788
Son	83.4007	AA	15.1	14	15.2	55	8	0.813505	0.450912
Son	83.4007	ES	3	2	4	560	11	0.435864	0.204964
Son	83.4007	ES	11	10	12	3	3	0.348485	0.0484023
Son	83.4007	AT	8			20	925	0.0280902	0.0231633
Son	83.4007	AT	5			6	939	0.0044311	0.00365391
Sp100	1.20629	AT	12			14	3	0.838152	1
Sp100	1.20629	AT	21			3	14	0.161848	0.323697
Spa17	29.0042	ES	02:03:00	1	4	88	7	0.769728	0.929342
Speg	34.6044	AT	16			1005	203	0.868163	1
Speg	34.6044	AT	48			203	1005	0.131837	0.430687
Spint2	391.653	ES	2	1	3	101	272	0.11496	0.684679
Sptb	20.3473	AT	32.2			1309	630	0.78877	1
Sptb	20.3473	AT	36			630	1309	0.21123	0.862353
Sqstm1	128.862	AD	7.2	7.1	8.1	244	112	0.493146	1
Srp14	209.883	AT	5			2061	25	0.98502	1
Srp14	209.883	AT	3.2			25	2061	0.01498	0.0238116
Srp19	92.023	ES	4	2	5	76	3	0.93426	0.434497
Srp9	238.763	ES	2	1	3	632	15	0.960122	1
Srpk2	59.0322	ES	2	1	3	23	37	0.189878	0.679961
Srrt	17.8847	ES	8:9:10:11:12:13:14:15:16:17:18:19	7	20	567	3	0.910843	1
Srsf10	0.613355	AT	6			129	4	0.977155	1
Srsf10	0.613355	AT	7			4	129	0.022845	1
Srsf3	125.077	ES	4	3	5	116	11	0.639042	0.21317
Srsf4	13.0002	AP	2			30	7	0.529381	0.168335
Srsf4	13.0002	AP	1			7	30	0.470619	0.149649
Srsf5	50.0795	AA	8.1	7	8.2	28	18	0.601027	0.792965
Ssr4	210.597	ES	5	4	6	319	50	0.787908	0.977808
Ssr4	210.597	AA	2.1	1	2.2	90	117	0.426914	0.846786
St5	11.5122	AP	2			94	5	0.889693	1
St5	11.5122	ES	19	18	20	34	5	0.6533	1
St5	11.5122	AP	1			5	94	0.110307	0.267653
Stam2	5.4741	AT	15			583	30	0.762669	1
Stam2	5.4741	AT	14.2			30	583	0.237331	0.880744
Stk11	33.3733	ES	9	8	10	357	5	0.824108	0.753543
Strip2	19.345	AT	22			1224	42	0.935741	1
Strip2	19.345	AT	19			42	1224	0.0642594	0.116478
Stx4a	58.5965	RI	10.2	10.1	10.3	7	116	0.0307487	1
Sulf1	66.767	AP	1			28	4	0.868902	0.112541
Sulf1	66.767	ES	22	21	23	58	108	0.281672	1
Sulf1	66.767	AP	2			4	28	0.131098	0.0169798
Sult1a1	83.0686	RI	7.2	7.1	7.3	8	64	0.0434783	0.706151
Sun1	10.9005	AT	25			1384	8	0.990155	1
Sun1	10.9005	AT	8			8	1384	0.00984512	0.0722093
Supt7l	2.02396	AT	5.2			47	17	0.681511	1
Supt7l	2.02396	AT	6			17	47	0.318489	0.636977
Syngr1	28.0269	AT	4			170	79	0.961278	1
Syngr1	28.0269	AT	5			79	170	0.0387219	0.0623026
Taf9	30.1644	AT	4			1234	9	0.987799	1
Taf9	30.1644	AT	7			9	1234	0.0122008	0.0384254
Taok2	1.5323	AT	16.2			41	5	0.818547	1
Taok2	1.5323	AT	19			5	41	0.181453	0.362907
Tbrg4	14.1597	AT	13			77	28	0.698351	1
Tbrg4	14.1597	AT	12.2			28	77	0.301649	0.907933
Tcf25	42.7425	AT	19			205	113	0.59122	0.362593
Tcf25	42.7425	AT	18			113	205	0.40878	0.250703
Tcn2	85.9336	ES	10	9	11	250	6	0.93694	0.970499
Tead1	4.63452	ME	5|6	4	7	8	6	0.548529	1
Tecr	726.388	ES	4	3.1	5	1034	38	0.948139	0.879633
Tesk2	3.44587	AT	12			144	25	0.798491	1
Tesk2	3.44587	AT	13			25	144	0.201509	0.584506
Tex264	86.0011	AA	4.1	3	4.2	278	7	0.946628	1
Tgif1	15.2801	AP	1			3	8	0.502146	0.112225
Tgif1	15.2801	AP	3			8	3	0.497854	0.111266
Thra	17.6937	AT	10			360	224	0.57426	1
Thra	17.6937	AT	9.2			224	360	0.42574	1
Thyn1	116.97	ES	7	6	8	110	26	0.615647	0.506123
Tm7sf2	57.2106	AA	10.1	9	10.2	9	53	0.115192	0.920429
Tmed5	26.9953	AT	6			145	717	0.486189	0.661761
Tmed5	26.9953	AT	4.3			694	168	0.48531	0.660565
Tmed5	26.9953	ES	2.1	1	4.1	16	31	0.199946	1
Tmed5	26.9953	AT	5			23	839	0.0285007	0.0387929
Tmed5	26.9953	RI	4.2	4.1	4.3	9	75	0.00887431	1
Tmem107	38.6704	RI	4.2	4.1	4.3	8	19	0.108587	0.486604
Tmem116	22.1904	AT	13			139	27	0.688788	1
Tmem116	22.1904	AT	12.2			27	139	0.311212	0.483606
Tmem132a	11.0326	RI	10.2	10.1	10.3	3	6	0.0836364	0.541721
Tmem135	12.9267	AT	16			1008	130	0.857684	1
Tmem135	12.9267	AT	13			130	1008	0.142316	0.470383
Tmem164	39.7558	AT	9.2			770	5	0.978148	0.404149
Tmem164	39.7558	AT	11			5	770	0.0218516	0.00902857
Tmem234	111.375	ES	3.1	2.2	5.1	45	46	0.291757	0.510469
Tmem234	111.375	ES	2.3:3.1	2.2	5.1	38	46	0.210033	0.45766
Tmem234	111.375	ES	4	3.1	5.1	6	47	0.06	0.392974
Tmem234	111.375	ES	3.1:4	2.2	5.1	4	46	0.0293538	0.37247
Tmem234	111.375	ES	2.3:3.1:4	2.2	5.1	3	46	0.0186884	0.368421
Tmem237	222.381	AP	2			38	16	0.751501	0.0915351
Tmem237	222.381	AP	1			16	38	0.248499	0.0302679
Tmem254a	82.9482	AD	3.2	3.1	4	9	13	0.24154	0.181158
Tmem254b	78.9886	AD	3.2	3.1	4	5	17	0.119171	0.214278
Tmem38a	83.9539	ES	3	2	4	166	8	0.873285	0.659237
Tom1l2	25.3158	AT	12.3			305	1264	0.511992	1
Tom1l2	25.3158	AT	15			1264	305	0.488008	1
Tomm6	80.5536	AA	3.1	2	3.2	8	121	0.0399957	1
Tor1aip2	17.537	AT	5.2			584	74	0.938943	1
Tor1aip2	17.537	AT	9			74	584	0.0610574	0.0827716
Tpm1	42.6622	AA	14.1	11	14.2	336	21	0.547619	0.959443
Tpm1	42.6622	AT	14.2			840	545	0.514572	1
Tpm1	42.6622	AT	12.2			418	967	0.266755	0.922064
Tpm1	42.6622	AT	13			127	1258	0.218674	0.755868
Tprkb	31.6666	AT	7.2			161	418	0.50717	0.711588
Tprkb	31.6666	AT	8			418	161	0.49283	0.691468
Tpt1	9376.49	ES	5	4	6	27663	15	0.99877	1
Tra2b	85.2937	AP	1			234	7	0.949794	0.711389
Tra2b	85.2937	ES	8	7	9	87	29	0.64486	0.839194
Tra2b	85.2937	ES	2	1	3.2	53	8	0.623529	0.218385
Tra2b	85.2937	AP	3.1			7	234	0.0502064	0.0376043
Traf7	35.2472	AA	4.1	3.2	4.2	16	6	0.720862	0.539063
Trf	48.6178	AT	17.2			198	8	0.951107	1
Trf	48.6178	AT	18			8	198	0.0488935	0.0595047
Trmt112	237.803	RI	3.2	3.1	3.3	8	176	0.0240084	0.662203
Trp53	15.2759	AA	11.1	10	11.2	15	7	0.511869	0.845738
Trpm3	122.426	AT	11			766	1138	0.611414	1
Trpm3	122.426	ES	9	8	10	129	120	0.371944	1
Trpm3	122.426	AT	30.3			1100	804	0.355992	0.636138
Trpm3	122.426	AT	26.3			38	1866	0.0325937	0.0582432
Trps1	6.19066	AT	12			566	163	0.567051	1
Trps1	6.19066	AT	9.2			163	566	0.432949	0.865898
Tsc22d1	101.758	AP	6			332	3	0.975538	0.641121
Tsc22d1	101.758	AP	7.1			3	332	0.0244615	0.0160761
Tspan7	6.6701	RI	6.2	6.1	6.3	15	9	0.0289072	1
Ttc17	1.44318	AT	26			155	7	0.919913	1
Ttc17	1.44318	AT	20			7	155	0.0800866	1
Ttll5	20.7349	ES	36	35	37	60	41	0.385072	1
Ttr	99576.5	ES	3	2	4	466358	187	0.999007	1
Tusc3	327.572	ES	3	2	4	1116	7	0.985885	1
Tusc3	327.572	ES	6	5	7	1008	37	0.932301	1
Tvp23a	2.53257	AT	7			4	10	0.852783	0.962024
Tvp23a	2.53257	AT	8			10	4	0.147217	0.166076
Txn2	96.5117	AT	4			1232	3	0.99573	1
Txndc11	71.249	AT	13			887	34	0.989379	1
Txndc11	71.249	AT	4.2			34	887	0.010621	0.0138689
Ubap2l	9.10058	AT	26			23	16	0.616732	0.319993
Ubap2l	9.10058	AT	30			16	23	0.383268	0.19886
Ube2i	166.829	AT	10			2159	27	0.996164	1
Ube2i	166.829	AP	8.1			60	22	0.720907	0.0427977
Ube2i	166.829	AP	3			22	60	0.279093	0.0165688
Ube2i	166.829	AT	7.2			27	2159	0.00383602	0.00644258
Ube2v1	72.3884	ES	2	1	3	23	11	0.476899	0.254903
Ubl5	232.8	AD	2.5	2.4	3.2	14	7	0.657143	0.0765884
Ugp2	34.5118	AP	2			23	12	0.569924	0.160873
Ugp2	34.5118	AP	1			12	23	0.430075	0.121398
Unc50	119.438	AD	1.2:1.3	1.1	2	51	5	0.758127	0.151457
Unc50	119.438	AD	1.2	1.1	2	5	5	0.294804	0.0519478
Uqcrq	64.6423	AP	2			64	13	0.546032	0.227252
Uqcrq	64.6423	AP	1.1			13	64	0.453968	0.188936
Usf1	22.4653	RI	10.2	10.1	10.3	4	18	0.073161	0.770475
Usp19	16.4935	AT	28			248	42	0.85743	1
Usp19	16.4935	AT	27			42	248	0.14257	0.382788
Usp2	129.051	ES	16	15	17	749	32	0.909989	1
Usp2	129.051	AP	5			57	25	0.564902	0.082287
Usp2	129.051	AP	1			25	57	0.435098	0.0633789
Usp20	10.1747	AT	10			350	33	0.974377	1
Usp20	10.1747	AT	26			33	350	0.0256233	0.118431
Vamp4	11.1904	AT	11			411	59	0.740208	1
Vamp4	11.1904	AT	10			59	411	0.259792	0.519583
Vldlr	67.5104	AA	11.1	10	11.2	28	14	0.539589	0.395429
Vldlr	67.5104	ES	16	15	17	11	79	0.0678466	1
Vps51	29.365	AT	3.2			195	183	0.549835	1
Vps51	29.365	AT	11			183	195	0.450165	0.876328
Vwa3a	15.7951	AT	35.2			443	3	0.936575	1
Vwa3a	15.7951	AT	23.2			3	443	0.0634249	0.180744
Wdr16	68.6115	ES	4	3	5	89	5	0.881093	0.537986
Wdr61	22.8386	AT	12			1226	90	0.643556	1
Wdr61	22.8386	AT	11			90	1226	0.356444	0.999999
Whsc1	1.53674	AT	10.5			76	39	0.516072	1
Whsc1	1.53674	AT	23			39	76	0.483928	0.96786
Whsc1l1	0.658754	AT	11			536	11	0.995162	1
Whsc1l1	0.658754	AT	27			11	536	0.00483831	0.999998
Wipi1	2.9414	AT	13			55	34	0.823577	1
Wipi1	2.9414	AT	12.2			34	55	0.176423	0.566459
Wsb1	17.9801	AT	10			209	46	0.571674	0.843058
Wsb1	17.9801	AT	6			46	209	0.428326	0.631659
Xpnpep1	6.97735	AT	21			224	5	0.990584	1
Xpnpep1	6.97735	AT	24			5	224	0.00941626	0.0452048
Zak	1.33953	AT	21			25	15	0.871185	1
Zak	1.33953	AT	12			15	25	0.128816	0.257631
Zbtb8os	12.4272	ES	6	5	7	6	9	0.322242	0.97019
Zc3h14	45.3068	ES	12:13:00	11	14	114	45	0.324575	1
Zcchc4	5.13604	AT	14			14	6	0.902744	0.221299
Zcchc4	5.13604	AT	13.2			6	14	0.097256	0.0238413
Zfml	5.31703	ES	22.2:22.3:23:24.1:24.2	22.1	26	21	5	0.155222	1
Zfml	5.31703	ES	22.2:22.3:23:24.1:24.2:25.2	22.1	26	21	5	0.149249	1
Zfp369	32.7464	AT	9			181	52	0.932252	1
Zfp369	32.7464	AT	8			52	181	0.0677477	0.0726711
Zfp451	19.695	AT	17			146	39	0.960289	0.34181
Zfp451	19.695	AT	5			39	146	0.0397105	0.0141348
Zfp827	1.34808	AT	3.2			16	38	0.564369	1
Zfp827	1.34808	AT	15			38	16	0.435631	0.871261
Zfp874a	1.40744	AT	4			43	14	0.644331	1
Zfp874a	1.40744	AT	6			14	43	0.355669	0.711339
Zfp961	1.55836	AT	4.2			692	4	0.959457	1
Zfp961	1.55836	AT	5			4	692	0.0405425	0.999998
Zkscan3	7.15976	AT	6			151	361	0.522341	1
Zkscan3	7.15976	AT	5.3			361	151	0.477659	0.955318
Zmynd8	26.5016	AT	17.2			528	6	0.992595	1
Zmynd8	26.5016	AT	29			6	528	0.00740454	0.0113287
Znhit1	61.0879	RI	6.2	6.1	6.3	21	50	0.167534	0.863863
Zrsr2	2.70051	AT	5.2			201	25	0.796147	1
Zrsr2	2.70051	AT	11			25	201	0.203853	0.580509
Zscan29	9.89129	AT	3.2			125	302	0.593649	1
Zscan29	9.89129	AT	6			302	125	0.406351	0.77583

## Sheet: S6
# View type: Sample View
# Sample: T1_work1_1_S6
# Filters: no filter
Gene Symbol	Gene RPKM	Splice Type	Exons	Upstream Exon	Downstream Exon	Included Counts	Excluded Counts	PSI	Magnitude
Cry2	740.937	AT	11.2			1067	5	0.999132	1
Degs2	994.678	AT	3			1916	13	0.998741	1
Zyx	1212.18	AT	10.2			2224	10	0.998493	1
AU040320	1.75537	AT	25			1165	3	0.9982	1
Cxcl12	5084.24	AT	4.2			4892	5	0.998121	0.0992295
Parva	107.942	AT	16			1197	6	0.997018	1
Rbm3	1342.63	AT	8			453	5	0.996893	0.153239
Mbp	3.11404	AT	11			1860	15	0.99684	1
Ppt1	486.618	AT	6.2			958	11	0.996751	1
Erp29	255.78	AT	4			2444	7	0.995798	0.582872
Ramp2	2623.21	AT	3.4			5483	36	0.99535	1
Cdc42	117.272	AT	7			2485	7	0.995215	1
Gls	1.43742	AT	20			1872	12	0.995031	1
Sptbn1	548.778	AT	37			6108	54	0.994887	1
Itsn1	214.047	AT	30			1287	57	0.992448	1
Klf2	2438.34	ES	2	1	3	2371	5	0.992447	0.861705
Zbtb46	93.7729	AT	3.2			498	21	0.986729	1
Tob2	276.553	AT	2.3			342	64	0.984495	1
Srp14	529.077	AT	5			1028	16	0.98086	1
Ddx27	172.958	AT	21			335	27	0.978497	1
Arl4a	680.596	AP	2			558	14	0.977672	1
Trappc13	1.33988	AT	2			178	7	0.976192	1
Rsu1	137.098	AT	11			669	63	0.975454	1
Hnrnpa2b1	206.51	ES	8	7	9	274	3	0.975391	1
Nisch	1.73394	AT	3.2			460	11	0.973953	1
Bptf	652.695	AA	11.1	10	11.2	445	9	0.973881	1
Zfp451	2.62729	AT	17			13	3	0.965507	0.999999
Polr2e	327.878	ES	3:4:5:6	2	7	808	6	0.961283	1
Med8	123.063	AD	7.2	7.1	8	188	3	0.959716	1
Gpcpd1	467.113	AT	20			282	10	0.958384	0.103356
Mobp	92.1382	AT	7			648	31	0.958338	1
Ncor1	269.223	AT	48			927	53	0.957488	0.609966
Srsf5	801.428	AD	1.5	1.4	2	479	9	0.957376	0.836529
Rsrc2	71.5463	AT	9.7			116	23	0.954849	1
Cnbp	349.578	AT	6			1434	3	0.954691	0.755186
Chpt1	90.1562	AT	4			81	54	0.952386	1
Psmd14	428.732	ES	02:03:00	1	4	223	4	0.949639	0.58854
Nap1l1	159.612	AP	1			80	14	0.948336	0.712521
Txn2	66.0064	AT	4			300	8	0.946588	1
Rasgrp3	182.25	AP	1			193	6	0.946051	0.999997
Rad1	18.0559	AT	6			35	11	0.945994	0.999999
Ctcfl	103.852	RI	11.2	11.1	11.3	77	3	0.945921	1
Mrps23	109.82	AD	1.2	1.1	2	105	3	0.945113	1
Gpcpd1	467.113	ES	5	4	6	691	26	0.935708	1
Kifc3	135.425	ES	23	22	24	55	3	0.934096	1
Paqr5	610.696	ES	5	4	6	136	3	0.933313	0.233939
Atp8a1	72.5463	AT	38			1110	3	0.925702	0.97712
Ctla2a	521.492	ES	2	1	3	80	3	0.921151	0.231732
Plekhm3	49.3791	AT	9			109	79	0.912408	1
N6amt1	4.24834	AT	5.3			17	4	0.90903	0.999999
Elmo2	3.02874	AT	24			217	9	0.906727	1
P4hb	192.383	ES	2:3:4:5:6:7:8	1	9	354	3	0.906177	0.528768
Ubap2l	35.7014	AT	26			63	8	0.898118	0.7798
Rint1	6.34971	AT	16			37	7	0.898094	1
Zfp207	277.666	AT	12.4			123	40	0.895074	0.311706
Sun1	6.65308	AT	25			264	18	0.895029	1
Ctla2b	730.366	RI	4.2	4.1	4.3	1733	48	0.894201	1
Adat1	4.81311	AT	9.3			19	3	0.89234	0.999999
Zc3hav1	337.071	AT	13			199	8	0.886914	0.0778553
Stard7	2.74561	AT	8			108	9	0.882353	1
Tmed5	2.71319	AT	4.3			308	25	0.874254	1
Dpy19l4	2.07641	AT	14.2			10	7	0.861329	1
Sirt2	241.965	ES	14:15:00	13	16	418	27	0.860968	1
Sp100	77.4719	AT	21			493	132	0.860388	1
Glod4	102.737	AT	10			4	3	0.856819	0.0201086
Qdpr	785.573	AP	1			105	14	0.855453	0.141979
Slc12a6	4.0026	AT	21.2			19	10	0.850473	1
Zkscan3	115.534	AT	6			1159	555	0.845191	1
Tob2	276.553	AP	1			58	4	0.835391	0.191674
Tmem179b	227.91	ES	02:03:00	1	4	63	3	0.823179	0.236737
Isg20	1707.04	AP	2			142	13	0.817647	0.0749729
Ocel1	13.8834	AT	4			111	79	0.816327	1
Flt1	321.324	AT	31			9998	3701	0.795877	1
Samhd1	25.5654	AT	16.2			274	55	0.791074	1
Qk	97.5053	AT	7.3			278	80	0.77551	0.259336
Ppp1cc	635.803	ES	6	5	7.1	339	40	0.774511	0.886019
Hnrnpf	98.7882	AP	2.1			8	5	0.773519	0.228472
Rpl41	539.935	AA	1.3	1.1	1.4	10	3	0.765391	0.075219
Crk	13.5415	AT	4			516	13	0.762937	1
Ndel1	179.258	AT	10			1612	265	0.758097	1
AK010878	8.94773	AT	3			40	55	0.736826	1
Iscu	17.4661	AT	5			47	26	0.733926	1
Gpn1	5.45996	AT	15			94	7	0.723158	1
Ifi35	45.0482	RI	6.2	6.1	6.3	25	3	0.722135	0.769037
2021-03-02	32.8111	AT	5.3			93	122	0.721158	1
Agps	76.9689	AT	14.2			163	332	0.710174	0.567249
Herpud1	310.57	ES	05:06:07	4	8	652	37	0.706958	1
Acbd6	242.316	AT	10			639	112	0.702508	1
Polg2	101.44	AT	9			133	345	0.702007	1
Dido1	32.7347	AT	17			954	109	0.683068	1
Pabpn1	271.832	RI	5.4	5.3	5.5	540	28	0.679729	1
Mettl3	70.7219	AT	10.2			136	54	0.659773	0.922324
Dnm2	310.293	AT	23.2			913	215	0.653775	1
Tor1aip2	33.636	AT	5.2			254	266	0.650433	1
Cyhr1	2.40488	AT	8			31	4	0.649691	1
Zcchc4	1.63814	AT	13.2			22	3	0.648314	1
Pabpn1	271.832	RI	5.2	5.1	5.3	161	47	0.6456	1
Pdxdc1	5.2925	AT	25			43	17	0.630264	1
Oas1g	101.646	AD	3.2	3.1	4	8	3	0.6159	0.245029
Supt7l	17.7986	AT	5.2			131	65	0.609355	1
Serf2	439.283	AT	8			206	1817	0.596036	0.64955
Mrpl20	20.5381	AT	4			29	16	0.595577	1
Cbx1	4.41557	AT	4.3			13	7	0.59338	0.953027
Shisa3	2.95179	AT	2			13	3	0.581522	0.515445
Homer3	52.3653	AT	11			295	42	0.579357	1
Jam2	357.028	AT	4.2			12	18	0.5789	0.00635559
Tmx4	1.47069	AT	8			18	6	0.572604	1
Cbfa2t2	3.33487	AT	9			21	39	0.555638	1
Bach1	250.065	ES	3	2	4	624	32	0.555418	0.915175
Six3	5.27563	AT	3.2			25	25	0.552104	1
Trim34a	24.6597	AT	8			122	29	0.530274	1
Wtap	134.3	AT	9			628	1154	0.526188	1
Rpl38	1902.95	AD	1.2	1.1	1.5	111	91	0.50881	0.309007
Pltp	3689.33	AP	2.1			584	167	0.507286	0.0782014
Akap2	229.216	ES	5	4.2	7	287	100	0.493496	1
Pltp	3689.33	AP	1			167	584	0.492714	0.075955
Wtap	134.3	AT	7.2			1154	628	0.473812	0.947623
Trim34a	24.6597	AT	13			29	122	0.469726	0.939454
Bdp1	130.026	ES	5:6:7:8:9:10:11:12:13:14:15:16:17:18:19:20:21:22	4	23	261	7	0.464602	0.320298
Id1	669.702	RI	1.2	1.1	1.3	381	129	0.460762	1
Dync1h1	196.207	ES	40:41:42:43:44:45:46:47	39	48	120	10	0.459235	0.29983
Six3	5.27563	AT	4			25	25	0.447896	0.895794
Cbfa2t2	3.33487	AT	12			39	21	0.444362	0.888724
Tmx4	1.47069	AT	5.2			6	18	0.427396	0.854792
Jam2	357.028	AT	10			18	12	0.4211	0.00462315
Homer3	52.3653	AT	5			42	295	0.420643	0.841286
Shisa3	2.95179	AT	4			3	13	0.418478	0.370928
Mrpl20	20.5381	AT	5.2			16	29	0.404423	1
Serf2	439.283	AT	3.3			1817	206	0.403964	0.440233
Supt7l	17.7986	AT	6			65	131	0.390645	0.781291
Cnot1	274.246	ES	1 day, 23:48:00	46	49	261	107	0.383995	1
Sptan1	210.89	ES	14:15:16:17:18:19:20:21:22:24:25:26:27:28:29:30	13	31	350	24	0.374331	0.578537
Rpl41	539.935	RI	1.2:1.3	1.1	1.4	4	3	0.370968	0.0280543
Pdxdc1	5.2925	AT	14			17	43	0.369736	0.880556
Sptan1	210.89	ES	14:15:16:17:18:19:20:21:22:23:24:25:26:27:28:29:30	13	31	346	24	0.365451	0.570441
Zcchc4	1.63814	AT	14			3	22	0.351686	0.703373
Cyhr1	2.40488	AT	3			4	31	0.350309	0.794059
Tor1aip2	33.636	AT	9			266	254	0.349567	0.55704
Dnm2	310.293	AT	24			215	913	0.346225	0.535985
Eng	558.836	RI	14.2	14.1	14.3	87	67	0.340871	0.577695
Mettl3	70.7219	AT	11			54	136	0.340227	0.475616
Hnrnpk	33.586	AA	18.1	17	18.2	4	5	0.326241	0.711723
Dido1	32.7347	AT	16.2			109	954	0.316932	0.859133
Acbd6	242.316	AT	4			112	639	0.297492	0.986939
Agps	76.9689	AT	20			332	163	0.289826	0.231498
Polg2	101.44	AT	7.2			336	142	0.284144	0.587514
2021-03-02	32.8111	AT	4.2			122	93	0.278842	0.59071
Stx4a	544.069	RI	10.2	10.1	10.3	86	117	0.278719	0.946927
Cbx1	4.41557	AT	6			3	17	0.276862	0.444668
Gpn1	5.45996	AT	4.2			7	94	0.276842	1
Iscu	17.4661	AT	4.3			26	47	0.266074	0.584037
AK010878	8.94773	AT	4			55	40	0.263174	0.526348
Rnf213	135.228	ES	43:44:45:46:47:48:49.2:50:51:52:53:54:55:56:57:58:60.1:60.2:61	42	62.1	126	13	0.252009	0.409335
Rnf213	135.228	ES	43:44:45:46:47:48:49.1:49.2:50:51:52:53:54:55:56:57:58:60.1:60.2:61	42	62.1	125	13	0.251745	0.40919
Ndel1	179.258	AT	9.2			265	1612	0.241903	0.657707
Crk	13.5415	AT	3			13	516	0.237063	1
Son	563.296	ES	3	2	4	179	9	0.231859	0.0660603
Hnrnpf	98.7882	AP	4.1			5	8	0.226481	0.0668949
Qk	97.5053	AT	8			80	278	0.22449	0.0750712
Samhd1	25.5654	AT	14.2			55	274	0.208926	0.417853
Flt1	321.324	AT	14.2			3701	9998	0.204123	0.818987
Ocel1	13.8834	AT	5			79	111	0.183673	0.367344
Isg20	1707.04	AP	3.1			13	142	0.182353	0.0167206
Tob2	276.553	AP	2.1			4	58	0.164609	0.0377683
Pecam1	170.003	ES	15	14	17	16	54	0.15872	1
Zkscan3	115.534	AT	5.3			555	1159	0.154809	0.30962
Rpl41	539.935	RI	1.2	1.1	1.3	4	10	0.151565	0.0693318
Slc12a6	4.0026	AT	27			10	19	0.149527	0.299054
Qdpr	785.573	AP	4.1			14	105	0.144547	0.0239903
Glod4	102.737	AT	11			3	4	0.143181	0.0033603
Klf2	1343.25	ES	2	1	3	13	8	0.141238	0.0220146
Ctla2b	730.366	ES	2	1	3	6	16	0.141104	0.080989
Dpy19l4	2.07641	AT	19			7	10	0.138671	0.277343
Cbx1	4.41557	AT	5.2			4	16	0.129757	0.208403
Tmed5	2.71319	AT	5			25	308	0.125746	1
Gpcpd1	467.113	AA	2.1	1	2.2	11	79	0.118821	0.609672
Stard7	2.74561	AT	3.2			9	108	0.117647	1
Zc3hav1	337.071	AT	9.2			8	199	0.113086	0.0099269
Adat1	4.81311	AT	10			3	19	0.10766	0.120649
Sun1	6.65308	AT	8			18	264	0.104971	0.999999
Zfp207	277.666	AT	9.2			40	123	0.104926	0.03654
Rint1	6.34971	AT	2.2			7	37	0.101906	0.203812
Ubap2l	35.7014	AT	30			8	63	0.101882	0.0884599
Sp100	77.4719	AT	14.2			109	516	0.0950687	0.19639
Elmo2	3.02874	AT	23.2			9	217	0.0932734	1
N6amt1	4.24834	AT	4.2			4	17	0.09097	0.100074
Eif5a	200.36	RI	10.2	10.1	10.3	3	16	0.0883483	0.278647
Plekhm3	49.3791	AT	8.2			79	109	0.0875923	0.0960012
Hdac7	339.364	ES	8.2:9:10:12:13:15:16:17:18:21:22:23.1:24:25:26:27	8.1	28	14	7	0.0841978	0.0715749
Hdac7	339.364	ES	8.2:9:10:12:13:15:16:17:18:19:22:23.1:24:25:26:27	8.1	28	13	7	0.0826166	0.0714515
Hdac7	339.364	ES	8.2:9:10:11:12:13:15:16:17:18:21:22:23.1:24:25:26:27	8.1	28	13	7	0.0760113	0.0709408
Pecam1	170.003	ES	00:15:16.100000	14	17	8	54	0.0755449	1
Hdac7	339.364	ES	8.2:9:10:11:12:13:15:16:17:18:19:22:23.1:24:25:26:27	8.1	28	13	7	0.0746779	0.0708385
Atp8a1	72.5463	AT	7.2			3	1110	0.0742983	0.0784252
Hdac7	339.364	ES	8.2:9:10:12:13:15:16:17:18:19:20:21:22:23.1:24:25:26:27	8.1	28	12	7	0.0725622	0.0706769
Hdac7	339.364	ES	8.2:9:10:12:13:14.2:15:16:17:18:21:22:23.1:24:25:26:27	8.1	28	12	7	0.071941	0.0706296
Hdac7	339.364	ES	8.2:9:10:12:13:14.2:15:16:17:18:19:22:23.1:24:25:26:27	8.1	28	12	7	0.0707253	0.0705372
Hdac7	339.364	ES	8.2:9:10:12:13:14.1:14.2:15:16:17:18:21:22:23.1:24:25:26:27	8.1	28	12	7	0.0706654	0.0705327
Hdac7	339.364	ES	8.2:9:10:12:13:14.1:14.2:15:16:17:18:19:22:23.1:24:25:26:27	8.1	28	12	7	0.0694858	0.0704433
Hdac7	339.364	ES	8.2:9:10:11:12:13:15:16:17:18:19:20:21:22:23.1:24:25:26:27	8.1	28	12	7	0.0661403	0.0701909
Hdac7	339.364	ES	8.2:9:10:11:12:13:14.2:15:16:17:18:21:22:23.1:24:25:26:27	8.1	28	12	7	0.0656093	0.070151
Hdac7	339.364	ES	8.2:9:10:11:12:13:14.2:15:16:17:18:19:22:23.1:24:25:26:27	8.1	28	12	7	0.064569	0.070073
Hdac7	339.364	ES	8.2:9:10:11:12:13:14.1:14.2:15:16:17:18:21:22:23.1:24:25:26:27	8.1	28	12	7	0.0645177	0.0700692
Hdac7	339.364	ES	8.2:9:10:11:12:13:14.1:14.2:15:16:17:18:19:22:23.1:24:25:26:27	8.1	28	12	7	0.0635066	0.0699935
Hdac7	339.364	ES	8.2:9:10:12:13:14.2:15:16:17:18:19:20:21:22:23.1:24:25:26:27	8.1	28	12	7	0.0629129	0.0699492
Hdac7	339.364	ES	8.2:9:10:12:13:14.1:14.2:15:16:17:18:19:20:21:22:23.1:24:25:26:27	8.1	28	11	7	0.0618965	0.0698734
Ngfrap1	111.035	AA	3.2	2.2	3.3	6	65	0.0600196	1
Ngfrap1	111.035	AA	3.1:3.2	2.2	3.3	6	65	0.057971	1
Hdac7	339.364	ES	8.2:9:10:11:12:13:14.2:15:16:17:18:19:20:21:22:23.1:24:25:26:27	8.1	28	11	7	0.0578435	0.0695728
Hdac7	339.364	ES	8.2:9:10:11:12:13:14.1:14.2:15:16:17:18:19:20:21:22:23.1:24:25:26:27	8.1	28	11	7	0.0569632	0.0695078
Ftl1	3626.34	AA	3.1	2	3.2	60	830	0.0555835	0.769123
Rad1	18.0559	AT	7			11	35	0.0540062	0.0570893
Rasgrp3	182.25	AP	2			6	193	0.053949	0.0570253
Nap1l1	159.612	AP	2.1			14	80	0.0516636	0.0388168
Scarb1	409.721	ES	12	11	13	9	69	0.0515021	0.564085
Txn2	66.0064	AT	2			7	301	0.0514364	0.0847704
Chpt1	90.1562	AT	11.4			54	81	0.0476137	0.0499941
Dram2	224.889	ES	2	1	4	8	69	0.0468521	1
Tor1b	468.426	AA	3.1	2	3.2	5	93	0.0462497	0.661243
Cnbp	349.578	AT	5.3			3	1434	0.0453093	0.0358409
Rsrc2	71.5463	AT	12			23	116	0.0451509	0.0967318
Sp100	77.4719	AT	12			23	602	0.0445433	0.0920163
Ncor1	269.223	AT	9			53	927	0.0425122	0.0270823
Gpcpd1	467.113	AT	19.2			10	282	0.0416161	0.00448805
Ly6c1	6222.96	AA	2.1	1	2.2	70	1477	0.0391539	0.783889
Lef1	495.315	ES	7	6	8	7	94	0.037468	0.626267
Zfp451	2.62729	AT	5			3	13	0.0344925	0.0357247
Mobp	92.1382	AT	5.2			25	654	0.0268529	0.0288348
Rsu1	137.098	AT	10.2			63	669	0.0245457	0.0523687
Trappc13	1.33988	AT	15			7	178	0.0238076	1
Arl4a	680.596	AP	1			14	558	0.022328	0.0256815
Ddx27	172.958	AT	8.2			27	335	0.0215028	0.0351032
Nisch	1.73394	AT	22			9	462	0.0207037	1
Srp14	529.077	AT	3.2			16	1028	0.0191398	0.0219818
Tcf4	654.119	AD	21.2	21.1	22	3	150	0.0173847	0.741093
Rps19	2685.18	RI	7.2	7.1	7.3	6	38	0.0164042	0.045663
Tob2	276.553	AT	3			64	342	0.0155052	0.0185478
Ramp2	2623.21	RI	3.3	3.2	3.4	24	680	0.0149464	0.835196
Mobp	92.1382	AT	4			6	673	0.0148089	0.0159019
Polg2	101.44	AT	8			9	469	0.0138489	0.0286347
Zbtb46	93.7729	AT	5			21	498	0.013271	0.0175131
Dram2	224.889	ES	06:07:00	5	8	5	129	0.0100007	1
Psmd4	205.648	RI	9.2	9.1	9.3	4	69	0.00897364	1
Rpl41	539.935	AA	3.1	2	3.2	3	282	0.00851221	1
Itsn1	214.047	AT	41			57	1287	0.0075518	0.00887189
Bola2	225.909	RI	2.2	2.1	2.3	3	119	0.00629706	1
Hspb1	964.69	RI	2.2	2.1	2.3	3	206	0.00605316	0.682074
Rpl13a	1354.23	AA	13.1	12	13.2	4	580	0.00584053	1
Sptbn1	548.778	AT	33.2			54	6108	0.00511271	0.012235
Rps9	693.661	RI	3.2:3.3	3.1	3.4	7	156	0.00499101	0.717717
Gls	1.43742	AT	16			12	1872	0.00496932	1
Cdc42	117.272	AT	6			7	2485	0.00478505	0.0193584
Ramp2	2623.21	AT	9			36	5483	0.00465024	0.00586691
Erp29	255.78	AT	6			7	2444	0.00420152	0.00245928
Rpl9	2252.75	RI	6.4	6.3	6.5	3	387	0.00335277	0.54707
Ppt1	486.618	AT	11			11	958	0.00324898	0.00385856
Mbp	3.11404	AT	5.2			15	1860	0.00316013	0.418895
Rbm3	1342.63	AT	9			5	453	0.00310719	0.000477628
Parva	107.942	AT	7.2			6	1197	0.00298159	0.00304038
Cxcl12	5084.24	AT	3.2			5	4892	0.00187903	0.000186806
AU040320	1.75537	AT	22.2			3	1165	0.00180049	0.631342
Zyx	1212.18	AT	11			10	2224	0.00150652	0.00178466
Degs2	994.678	AT	4			13	1916	0.00125864	0.00162993
Cry2	740.937	AT	12			5	1067	0.000868514	0.000887587
Actg1	11126.8	ES	4	3.2	5	3	2319	0.000867982	0.661937
Gng5	994.832	RI	3.2	3.1	3.3	3	295	0.00046158	0.941848

## Sheet: S7
# View type: Sample View
# Sample: T1_work1_1_S7
# Filters: no filter
Gene Symbol	Gene RPKM	Splice Type	Exons	Upstream Exon	Downstream Exon	Included Counts	Excluded Counts	PSI	Magnitude
Kxd1	1950.25	AT	10			6654	5	0.999722	0.945182
Actg1	4531.83	ES	3.2:5	3.1	6	40048	3	0.999383	0.979074
Tpt1	13747.2	ES	5	4	6	40124	11	0.999378	1
Gpcpd1	130.239	AT	20			5254	3	0.999301	1
Bcl7c	111.752	AT	6			249	3	0.999218	0.772852
Parva	0.546951	AT	16			1893	3	0.999055	1
Tsc22d1	1105.38	AT	8			24846	9	0.998961	1
Ddx27	202.64	AT	21			1239	6	0.998681	1
Prmt6	92.8233	AT	2			3186	3	0.998576	1
Nisch	108.112	AT	22			4057	7	0.998414	1
Apoe	474.56	AT	5			6618	3	0.998347	1
Rpl13	1523	ES	3	2	4	4795	4	0.997883	1
Rufy2	0.694434	AT	19			887	5	0.997839	1
Ltbp4	594.212	AT	35			6519	5	0.996935	1
Polr2j	428.411	AT	4			799	5	0.996893	0.621794
Ncor1	347.139	AT	48			3748	17	0.99649	0.549578
Iscu	545.056	AT	5			4284	26	0.996038	1
Gtf3c2	0.856817	AT	24			523	8	0.995471	1
Prdx4	348.091	ES	5	4	6	1223	3	0.994089	1
Rnf7	868.887	AD	1.2	1.1	2	699	4	0.99388	0.686513
Xpnpep1	208.848	AT	21			1080	17	0.993341	0.746139
Gtdc1	173.293	AT	14			2472	21	0.993321	1
Phf10	220.135	ES	7	6	8	863	3	0.992425	1
Lef1	325.531	ES	12	11	13	705	4	0.991864	1
Eci2	701.42	ES	5	4	6	1426	7	0.99143	1
Crk	34.6326	AT	4			5457	4	0.991041	1
Rexo2	290.687	ES	04:05:06	3	7	1758	4	0.991005	1
Rpl36a	582.148	AA	3.1	2	3.2	283	3	0.989398	0.443738
Sumo2	3221.99	ES	5	4.2	6	7868	49	0.98902	1
Smpd2	278.335	AT	10			1508	3	0.988623	0.996672
Hsp90ab1	557.117	RI	3.2	3.1	3.3	458	4	0.987902	0.541826
Rhpn2	405.052	RI	15.2	15.1	15.3	1376	4	0.987827	0.740888
Cnbp	335.535	AT	6			7337	4	0.987783	1
Hnrnph1	321.815	ES	6	5	7	622	3	0.98778	0.696951
Ube2l3	1163.98	ES	3	2	4	2089	13	0.987443	0.811641
Tcf25	253.959	ES	5:6:7:8	4	9	1196	3	0.987294	0.849745
Actb	341.83	ES	3	2	4	1226	5	0.985496	0.921249
Rbm3	890.851	AA	7.1	6	7.2	280	4	0.985463	0.281895
Xaf1	182.587	ES	4	2	5	399	3	0.985423	1
Snrpe	118.951	AT	4			517	5	0.985156	1
1110032A03Rik	190.566	ES	3	1	4	1152	5	0.984991	1
Becn1	407.884	ES	2	1.3	3.1	331	3	0.984482	0.432863
Emcn	1740.02	ES	4	3	5	3490	28	0.982353	0.831985
Pex11b	399.098	RI	5.3	5.2	5.4	2764	9	0.982201	1
Akr1a1	873.523	ES	3	2	4	3041	26	0.980679	1
Nabp2	268.922	AP	2.1			119	3	0.980132	0.312634
Paqr5	306.24	ES	5	4	6	1590	10	0.980035	1
Rnf8	60.6001	AT	29			1149	10	0.978461	1
Gorasp2	0.870662	AT	13			172	5	0.978122	1
Cul4a	87.453	AT	20			1234	5	0.977617	0.818506
Bre	294.274	AT	16			1353	4	0.976682	0.903014
Ecscr	120.892	AP	1			203	7	0.975467	0.889929
Rhoc	219.512	AA	5.1	4	5.2	344	6	0.975405	1
0610011F06Rik	140.675	ES	2	1	3	433	4	0.975034	1
Tra2b	381.522	ES	8	7	9	768	12	0.974834	1
Mdh2	209.881	ES	2	1	3	600	6	0.972413	0.947495
Ifi27	617.408	ES	5	4	6	362	8	0.971529	0.415458
Anapc7	89.3081	AT	12			1035	56	0.970277	0.846759
Rps3	657.958	ES	5.2:6:7.1	5.1	7.2	2955	9	0.969416	0.408264
Dnase1l1	131.405	ES	4:5:6:7:8	3	9	1458	6	0.968715	1
Tinagl1	86.5355	ES	5	4	6	236	4	0.967041	1
Tfrc	163.101	AT	19			635	3	0.964442	0.119301
Fmnl3	276.718	ES	26	25	27	447	8	0.963994	0.733726
Klf7	225.532	ES	2.1	1	3	2396	12	0.962283	1
Dnajc8	162.684	AT	10			2666	17	0.961518	1
Ppfibp1	76.8507	ES	04:05:06	3	7	938	7	0.961098	1
Mecom	92.3756	AP	6			284	4	0.960944	0.256833
Cxcl12	60.9195	AT	4.2			50398	1231	0.956947	1
Rab30	255.3	AP	1			405	8	0.956426	0.466384
Bsg	9005.47	AP	1			1463	63	0.951781	0.0973841
Smarca2	153.579	ES	37	35	38	126	3	0.951543	0.368904
B4galt4	223.018	AD	6.2	6.1	7	392	12	0.951256	1
Polr2e	572.382	ES	3:4:5:6	2	7	4873	47	0.950287	1
Naa60	279.079	AT	8			6362	77	0.947818	1
Whsc1l1	4.0072	AT	11			55	12	0.946974	1
Sfxn3	174.833	ES	7.2:8:9.1	7.1	9.2	162	4	0.946166	0.388764
Crem	56.08	AA	14.1	13	14.2	368	4	0.945381	1
Btf3	560.338	AP	1.1			536	21	0.944212	0.42965
Mrpl20	47.9294	AT	5.2			133	10	0.942427	1
Morf4l2	343.28	AP	4			302	23	0.939347	0.391186
Qk	30.603	AT	8			1500	98	0.939013	1
Slco1c1	1095.44	AA	11.1	10	11.2	1936	96	0.93311	1
Zfp874a	41.7894	AT	6			902	103	0.932694	0.984032
Mprip	847.439	ES	24	23	25	1306	71	0.914608	0.895474
Nob1	202.964	ES	05:06:07	4	8	693	13	0.909164	0.644765
Gtf2ird1	50.7861	ES	1 day, 3:28:29	26	30	216	5	0.908688	0.993258
Plcb1	12.7406	AT	33			602	9	0.906794	1
Chpt1	6.15738	AT	4			18	25	0.904617	1
Pdxdc1	32.7723	AT	25			476	36	0.8991	0.709309
Hmbox1	90.2122	AT	9.4			190	63	0.893222	0.496447
Taf4a	44.2432	ES	3:4:5:6:7:8	2	9	509	6	0.892608	1
Scoc	271.087	AP	2			73	6	0.887492	0.0829292
Men1	207.37	ES	1.6:2.1:2.2:3:4:5:6:7:8:9.1	1.5	9.2	5197	31	0.887303	1
Slbp	6.74068	AT	8			104	4	0.884131	1
Hnrnph1	321.815	ES	12	11	13	636	59	0.867101	1
Rps28	473.84	AD	3.2	3.1	4.1	146	24	0.854065	0.316916
Atp5j	464.416	ES	4	2	5	1016	121	0.840233	1
Nap1l1	457.864	RI	15.2	15.1	15.3	2447	62	0.830704	0.730379
Msl3	85.3289	ES	2	1	3	126	14	0.825523	0.862806
Pigp	778.113	ES	4	3.2	5	1154	138	0.823403	0.916642
Flt1	468.391	ES	13	11	14.1	578	57	0.822738	0.626873
Gls	0.746568	AT	20			14	4	0.817852	1
Cd34	527.832	AA	8.1	7	8.2	1645	142	0.811231	1
Gpn1	1.12807	AT	4.2			5	6	0.810749	1
Gapvd1	225.034	ES	25	24	26	543	72	0.807879	1
Tmed5	2.06052	AT	5			39	18	0.793362	1
Rps27a	5040.39	RI	1.2	1.1	1.3	367	48	0.789986	0.0413655
Hnrnpk	230.974	AA	18.1	17	18.2	719	119	0.78527	1
Ramp2	453.7	AT	3.4			5118	1996	0.782774	1
Flt1	468.391	AT	31			34124	13810	0.781008	1
Npm1	1243.48	AT	13			5721	949	0.770069	0.631118
Trf	47.2127	AT	17.2			169	40	0.768556	1
Shroom1	47.8883	ES	4	3	5	150	15	0.766028	1
Serf2	29.987	AT	3.3			3960	97	0.758275	1
Naca	1466.95	ES	6	5	7	4350	537	0.757176	1
Uhrf2	1.63604	AT	16			22	5	0.749583	1
Gtf2ird1	50.7861	ES	1 day, 2:27:28	25	29	360	28	0.74712	1
Sharpin	218.28	AT	9			652	98	0.737309	1
Egfl7	187.904	AP	2			34	15	0.727848	0.0659086
Smarca2	153.579	ES	35	33	37	209	50	0.724819	1
Rnf10	245.726	AA	17.1	16	17.2	144	53	0.724608	0.715853
Pdgfd	200.435	ES	6	5	7	796	103	0.698425	1
Atp5j	464.416	AP	1			19	10	0.688508	0.0136929
Bnip2	153.398	ES	11	10.1	12	58	19	0.686921	0.362046
Mrpl33	3.29684	AT	4			15	34	0.684058	1
Arhgef4	1.34111	AT	11.2			16	11	0.672983	1
Ifnar2	483.6	AT	9			3219	154	0.652481	0.290323
Smim14	700.178	AD	1.2	1.1	2	30	5	0.650177	0.0186333
Hnrnph3	85.8462	AT	4.3			175	385	0.639799	0.61454
Eif4a2	188.925	ES	07:08:00	6	9	408	59	0.629778	0.771466
Gpatch2	187.958	AT	9			3441	737	0.61814	1
Pdgfd	200.435	AA	2.1	1	2.2	152	84	0.602136	0.963212
Tsen34	124.241	AP	1			37	6	0.59919	0.044728
Rmdn1	3.30365	AT	6			10	27	0.590099	1
Rps14	1666.79	AP	1.1			32	21	0.587001	0.00722684
Lsr	231.576	ES	04:05:00	3	6	332	78	0.569511	0.715227
Spcs1	671.954	AA	3.1	2	3.2	403	303	0.560365	0.936269
Glrx3	425.671	ES	6	5	7	351	165	0.559634	0.803846
Tada3	2.86453	AT	3.5			14	32	0.545019	1
Dusp22	401.05	AT	7.2			696	1728	0.537803	0.736447
Supt7l	3.18641	AT	6			44	58	0.500607	1
Supt7l	3.18641	AT	5.2			58	44	0.499393	0.998786
Dusp22	401.05	AT	8			1728	696	0.462197	0.632914
Tada3	2.86453	AT	8			32	14	0.454981	0.944832
Trim34a	77.4884	AT	8			1730	1065	0.452208	1
Srsf2	180.526	ES	3	2	4.1	144	84	0.44588	0.768081
Rps14	1666.79	AP	2.1			21	32	0.412999	0.00508463
Rmdn1	3.30365	AT	11			27	10	0.409901	0.903975
Tsen34	124.241	AP	2.1			6	37	0.40081	0.0299194
Gtf2ird1	50.7861	ME	29|26	25	30	48	76	0.388776	0.729397
Gpatch2	187.958	AT	8			737	3441	0.38186	0.763719
Psma3	354.939	ES	2.1	1	3.1	5	5	0.377291	0.0206638
Hnrnph3	85.8462	AT	10			385	175	0.360201	0.34598
Ifnar2	483.6	AT	7.2			154	3219	0.347519	0.154629
Arhgef4	1.34111	AT	15			11	16	0.327017	0.654033
App	505.591	ES	13	12	14	243	331	0.31629	0.874284
Mrpl33	3.29684	AT	8			34	15	0.315942	0.662007
Trim34a	77.4884	AT	13			322	2473	0.313656	0.94097
Atp5j	464.416	AP	3			10	19	0.311492	0.00619486
Pigp	778.113	AD	2.2	2.1	3.2	220	144	0.298068	0.240641
Ap2m1	235.045	ES	5	4	6	34	82	0.280186	0.443031
Sharpin	218.28	AT	6.3			98	652	0.262691	0.466205
Actg1	4531.83	ES	3.2:4:5	3.1	6	9	3	0.261877	0.00081815
Egfl7	187.904	AP	11.1			14	35	0.250837	0.022714
Uhrf2	1.63604	AT	3.2			5	22	0.250417	0.516564
Men1	207.37	ES	1.6:1.7:2.1:2.2:3:4:5:6:7:8:9.1	1.5	9.2	215	31	0.244601	0.180948
Serf2	29.987	AT	8			97	3960	0.241725	1
Son	307.339	ES	3	2	4	289	14	0.238552	0.0546567
Trim34a	77.4884	AT	11.2			743	2052	0.234135	0.702406
Trf	47.2127	AT	18			40	169	0.231444	0.320798
Npm1	1243.48	AT	11			949	5721	0.229931	0.188442
Flt1	468.391	AT	14.2			13810	34124	0.218992	0.602351
Ramp2	453.7	AT	9			1996	5118	0.217226	0.541133
Tmed5	2.06052	AT	4.3			18	39	0.206638	0.304486
Rpl38	974.491	AD	1.2	1.1	1.5	29	99	0.198232	0.115637
Gpn1	1.12807	AT	15			6	5	0.189251	0.378502
Gls	0.746568	AT	16			4	14	0.182148	0.364296
Men1	207.37	ES	1.6:2.1:2.2:3:4:5:6:7:9.1	1.5	9.2	112	31	0.157199	0.162183
Smarca2	153.579	ME	35|37	33	38	11	85	0.149229	0.276774
3110043O21Rik	33.457	RI	11.2	11.1	11.3	7	19	0.140122	0.611555
Slbp	6.74068	AT	9			4	104	0.115869	0.199213
Scoc	271.087	AP	1			6	73	0.112508	0.010513
Dnajc8	162.684	AA	5.1	4.2	5.2	9	48	0.111111	0.303705
Hmbox1	90.2122	AT	10.2			63	190	0.106778	0.0593463
Pdxdc1	32.7723	AT	14			36	476	0.1009	0.0796011
Ly6c1	5066.8	AA	2.1	1	2.2	498	3981	0.0971124	0.793842
Chpt1	6.15738	AT	11.4			25	18	0.095383	0.10544
Plcb1	12.7406	AT	32			9	602	0.093206	0.130447
Clstn1	209.763	ES	4:5:6:7:8:9:10:11:12:13:14	2	15	47	22	0.0921181	0.105625
Clstn1	209.763	ES	3:4:5:6:7:8:9:10:11:12:13:14	2	15	47	22	0.0908278	0.105475
Ftl1	541.087	AA	3.1	2	3.2	57	469	0.0900397	0.869663
Gnb4	77.6684	ES	2	1	3	5	14	0.0883596	0.181523
Sharpin	218.28	AA	6.1	5	6.2	23	226	0.084075	1
Arfip2	114.739	AA	3.1	2.2	3.2	8	49	0.0786325	0.424634
Zfp874a	41.7894	AT	4			103	902	0.0673062	0.0710109
Unc50	353.542	AD	1.2:1.3	1.1	2	17	72	0.0668948	0.199362
Qk	30.603	AT	7.3			98	1500	0.0609875	0.0846849
Mrpl20	47.9294	AT	4			10	133	0.0575731	0.0850635
Btf3	560.338	AP	2.1			21	536	0.0557884	0.0253857
Fau	261.194	RI	1.2	1.1	1.3	14	66	0.0553598	0.244463
Esd	456.006	AD	8.2	8.1	9.1	7	117	0.054227	0.247726
Whsc1l1	4.0072	AT	27			12	55	0.0530262	0.0559955
Eci2	701.42	ES	1.2:2.1	1.1	2.2	38	221	0.0524122	0.303508
Naa60	279.079	AT	7.3			77	6362	0.052182	0.078098
Tomm6	229.821	AA	3.1	2	3.2	30	352	0.0509676	1
Psma3	354.939	AA	3.1	2.1	3.2	8	158	0.0504841	0.428232
Bsg	9005.47	AP	3.1			63	1463	0.0482186	0.00493362
Men1	207.37	AD	1.7	1.6	2.1	7	123	0.0466498	0.568881
Lyrm5	45.4512	AD	1.3	1.2	2.5	7	42	0.0462777	0.893619
Rab30	255.3	AP	2.1			8	405	0.0435743	0.0212482
Cxcl12	60.9195	AT	3.2			1231	50398	0.0430525	1
Mecom	92.3756	AP	3			4	284	0.0390565	0.0104387
Psmd11	337.353	RI	14.2	14.1	14.3	52	569	0.0390317	1
Dnajc8	162.684	AT	5.3			17	2666	0.0384821	0.0715138
Tfrc	163.101	AT	13.2			3	635	0.0355582	0.00439855
Rps19	4217.54	RI	7.2	7.1	7.3	24	70	0.0349489	0.0156894
Morf4l2	343.28	AP	1			8	317	0.0326594	0.0136009
Tpm3	222.422	ES	11	10	14	8	128	0.0325318	0.5438
Pabpn1	444.69	RI	5.2	5.1	5.3	25	399	0.0322459	0.846653
Atp5h	242.861	AA	3.1	1	3.2	4	88	0.0321229	0.342189
Anapc7	89.3081	AT	11.2			56	1035	0.0297232	0.0259394
Rit1	328.172	AA	3.1	2	3.2	5	125	0.0295156	0.358549
Morf4l2	343.28	AP	3			15	310	0.0279938	0.0116579
Eng	502.592	RI	14.2	14.1	14.3	7	97	0.0279381	0.181285
Setd3	119.126	ES	4	3	5	3	42	0.0265436	0.331756
Mapk3	111.479	RI	7.2	7.1	7.3	4	79	0.0265187	0.666999
Ramp2	453.7	RI	3.3	3.2	3.4	53	878	0.0252947	1
Ecscr	120.892	AP	2			7	203	0.0245333	0.022382
Bre	294.274	AT	14.2			4	1353	0.0233176	0.0215588
Cul4a	87.453	AT	7.2			5	1234	0.0223825	0.0187397
Rpl15	3077.45	AD	1.2:1.3	1.1	2.2	12	216	0.0219256	0.0654678
Gorasp2	0.870662	AT	11			5	172	0.0218779	0.999999
Rnf8	60.6001	AT	8			10	1149	0.0215389	0.0282081
Cd40	210.841	AA	2.1	1	2.2	5	126	0.0215195	0.55842
Nabp2	268.922	AP	3			3	119	0.0198676	0.00633717
Becn1	407.884	AD	6.2	6.1	7	8	382	0.0196749	0.87248
Bsg	9005.47	ES	2	1	3.2	106	1132	0.0192032	0.11691
Gimap6	66.9266	RI	2.2	2.1	2.3	8	23	0.018583	0.321809
Jtb	346.124	AA	5.1	4	5.2	9	256	0.0178464	0.687896
Pecam1	178.197	ES	13	12	14	8	278	0.0178105	1
Cyb5	167.482	ES	5	4	6	5	235	0.0173291	1
Eif5a	227.971	RI	10.2	10.1	10.3	3	88	0.0173149	0.359094
Dynlrb1	179.475	AD	1.2	1.1	2	8	105	0.0167688	0.544261
Atp5h	242.861	ES	2	1	3.2	3	88	0.0159096	0.336551
Sparc	3316.92	AA	3.1	2	3.2	4	247	0.0154408	0.0690004
Itga6	123.414	ES	25	24	26	5	153	0.013362	1
Rab5c	237.463	AA	5.1	4	5.2	4	198	0.01257	0.771871
Becn1	407.884	RI	1.2	1.1	1.3	5	99	0.0125024	0.224472
Cnbp	335.535	AT	5.3			4	7337	0.0122167	0.0143128
Smpd2	278.335	AT	9.2			3	1508	0.0113773	0.0114699
Pop7	204.567	RI	1.2	1.1	1.3	7	200	0.0109442	0.903863
Dnajc2	87.1088	RI	16.2	16.1	16.3	4	79	0.0103136	0.840686
Rpl13a	1956.72	AA	13.1	12	13.2	36	2956	0.0102679	1
Srsf2	180.526	RI	4.2	4.1	4.3	4	68	0.00902846	0.347679
Crk	34.6326	AT	3			4	5457	0.00895938	0.0337949
Rps9	1783.37	RI	3.2:3.3	3.1	3.4	99	1279	0.00857849	0.660022
Map1lc3b	1424.5	AD	3.2	3.1	4	30	1721	0.00807497	1
Rpl41	390.535	AA	3.1	2	3.2	7	700	0.00800557	1
Trmt112	314.528	RI	3.2	3.1	3.3	4	272	0.00789564	0.79636
Ndrg1	217.991	ES	4	3	5.1	5	250	0.00773629	1
Men1	207.37	ES	1.6:1.7:2.1:2.2:3:4:5:6:7:9.1	1.5	9.2	4	31	0.00761106	0.137736
Hspb1	326.018	RI	2.2	2.1	2.3	5	281	0.007386	0.793263
Vps25	182.341	AA	6.1	4	6.2	5	271	0.00726331	1
Zfp277	87.4134	ES	2	1	3	3	85	0.00686123	0.898232
Cenpl	201.971	RI	5.2	5.1	5.3	26	134	0.00674415	0.610798
Gtdc1	173.293	AT	6			21	2472	0.00667874	0.00690505
Xpnpep1	208.848	AT	24			17	1080	0.00665869	0.00500161
Lpcat3	254.835	RI	4.2	4.1	4.3	3	185	0.00638948	0.667753
Rpl9	3138.43	RI	6.4	6.3	6.5	14	1210	0.00499597	0.353495
Gtf3c2	0.856817	AT	21			8	523	0.00452857	1
Rab6a	196.447	ME	6|5	4	7	3	671	0.00445104	1
Iscu	545.056	AT	4.3			26	4284	0.00396164	0.00523065
Pabpn1	444.69	RI	5.4	5.3	5.5	6	173	0.00380218	0.356614
Ncor1	347.139	AT	9			17	3748	0.00350999	0.00193581
Snrpe	118.951	AT	3.2			3	519	0.00313169	0.00462039
Polr2j	428.411	AT	3.2			5	799	0.00310686	0.00193785
Ltbp4	594.212	AT	34.2			5	6519	0.0030652	0.0061454
Tpm1	242.078	AA	14.1	11	14.2	9	235	0.00288916	0.889884
Eif4a2	188.925	AA	11.1:11.2	10	11.3	6	254	0.00238771	1
U2af1	713.216	ME	4|3	2	5	3	1303	0.00229709	0.967127
Rufy2	0.694434	AT	18.2			5	887	0.00216078	1
Apoe	474.56	AT	4.2			3	6618	0.00165303	0.00186336
Nisch	108.112	AT	3.2			7	4057	0.00158555	0.00387969
Prmt6	92.8233	AT	1.2			3	3186	0.00142392	0.0023031
Ddx27	202.64	AT	8.2			6	1239	0.00131863	0.00191312
Tsc22d1	1105.38	AT	7.3			9	24846	0.00103866	0.00140652
Parva	0.546951	AT	7.2			3	1893	0.000944599	1
Bcl7c	111.752	AT	7			3	249	0.000782275	0.000605056
Gpcpd1	130.239	AT	19.2			3	5254	0.000698712	0.00139201
Rpl9	3138.43	RI	6.2	6.1	6.3	11	3101	0.000675209	0.902024
Actg1	4531.83	ES	4	3.2	5	4	4392	0.000611223	0.884644
Gng5	1441.75	RI	3.2	3.1	3.3	11	1517	0.000329164	0.960407
Kxd1	1950.25	AT	7			5	6654	0.000277923	0.000262761

## Sheet: S8
# View type: Sample View
# Sample: T1_work1_1_S8
# Filters: no filter
Gene Symbol	Gene RPKM	Splice Type	Exons	Upstream Exon	Downstream Exon	Included Counts	Excluded Counts	PSI	Magnitude
Cxcl12	341.26	AT	4.2			98705	3	0.999944	1
Tsc22d1	1360.99	AT	8			74219	10	0.999613	1
Rbm3	1484.95	AT	8			1937	4	0.999417	0.202677
2510003E04Rik	237.462	AT	7.2			5056	8	0.998937	1
Tpt1	11753.7	ES	5	4	6	22893	11	0.99891	0.931805
Rbm4b	166.099	AT	4			1507	4	0.998885	1
Zak	0.589814	AT	21			1077	5	0.998812	1
Apex2	245.275	AT	6.2			532	9	0.998366	0.580395
Hnrnpk	352.999	AT	18.2			7676	9	0.997972	1
Rab4a	338.142	AT	8			2452	4	0.997289	1
Rbms1	532.066	AP	1			1370	3	0.997002	0.469714
Sec22b	334.111	AT	5			4323	4	0.996669	0.586399
Il6st	0.688619	AT	19			3558	4	0.9966	1
Ptma	6611.19	ES	3	2	4	9053	16	0.996383	0.726353
Egfl7	859.766	ES	06:07:08	3	9.2	5952	5	0.995908	1
Ldha	989.975	AT	10			7788	3	0.995142	1
Tsc22d1	1360.99	AP	6			3636	9	0.994875	0.651022
Srp14	156.521	AT	5			2013	9	0.994426	1
Iars2	258.234	AT	13			2398	47	0.994352	1
Ctc1	398.79	ES	19	18	20	1497	4	0.993164	1
Bnip2	174.875	AT	12			1462	3	0.993137	0.644126
Ube2l3	1589.66	ES	3	2	4	2273	8	0.992859	0.765309
N6amt1	368.121	AT	5.3			884	14	0.992835	0.181391
Med28	424.795	ES	02:03:00	1	4	1555	4	0.992452	1
Akr1a1	726.813	ES	3	2	4	751	3	0.990881	0.491718
Prkra	243.098	ES	05:06:07	4	8	1654	3	0.990626	1
Egfl7	859.766	ES	00:10:11.200000	9.2	12.1	2932	8	0.990542	1
Tusc3	287.384	ES	3	2	4	695	3	0.990243	1
Mgst1	340.401	AP	1.1			337	4	0.989924	0.293831
Hsp90ab1	841.096	RI	3.2	3.1	3.3	812	6	0.989745	0.755625
Bsg	9096.77	AP	1			969	10	0.988005	0.0759947
Slc25a3	540.569	AD	2.2	2.1	4	676	4	0.987865	0.662548
Ppfibp1	308.623	ES	04:05:06	3	7	2398	6	0.986611	1
Cdk4	377.343	ES	2	1	3.1	1012	4	0.986188	0.834245
Pfdn5	508.857	AP	1			463	3	0.986132	0.476244
Hnrnpa2b1	110.157	ES	8	7	9	473	3	0.985595	1
Pla2g16	734.152	AT	5			1519	19	0.98539	0.0683584
Rpl41	552.704	RI	1.2	1.1	1.3	438	3	0.984895	0.390452
Mrpl20	254.474	AT	5.2			411	8	0.984431	0.956349
Ptma	6611.19	ME	3|4	2	5	3537	51	0.983682	0.287438
Mocs2	353.513	AD	6.2:6.3	6.1	7.1	828	6	0.983043	1
Klf2	1673.44	ES	2	1	3	7486	36	0.982942	1
Banp	408.023	ES	12	11	13	955	7	0.982928	1
Cdkn1a	851.754	AP	2			1523	46	0.982892	1
Cnbp	443.645	AT	6			3879	3	0.982758	0.550521
Prosc	279.525	AT	8			3626	25	0.98002	0.448784
Smox	406.465	ES	4.1:5.1:5.2:5.3:5.4:6.1:6.2	3.2	8	3557	6	0.978701	0.753301
Rps3	592.808	ES	5.2:6:7.1	5.1	7.2	2188	5	0.976876	0.396295
Abcg2	525.825	ES	5	4	6	778	7	0.9766	0.618186
Mal	125.961	ES	02:03:00	1	4	633	4	0.974172	1
Sec14l1	231.608	AA	16.3	16.1	16.4	1873	3	0.973127	0.524383
Emcn	335.863	ES	4	3	5	463	6	0.971805	0.688854
Atf2	191.508	AP	1			293	3	0.971446	0.72608
Egfl7	859.766	ES	6:7:8:9.1	3	9.2	975	5	0.971323	0.220282
Hbs1l	285.827	AT	19			2886	284	0.971186	1
Fos	243.4	ES	2	1	3	795	7	0.968126	0.981522
Sec14l1	231.608	RI	16.2:16.3	16.1	16.4	1861	3	0.967076	0.428015
Arl4a	375.536	AP	2			824	31	0.966889	1
Tinagl1	127.301	ES	5	4	6	233	4	0.966631	1
Smox	406.465	AA	6.1	5.4	6.2	1070	19	0.966244	1
Emcn	335.863	ME	4|5	3	6	450	10	0.964616	0.675821
Pdxdc1	138.418	AT	25			1291	33	0.963457	0.535748
Rapgef3	166.066	AA	21.1	20.2	21.2	107	3	0.963304	0.536031
Slc22a8	594.374	ES	07:08:00	6	9	1975	21	0.963047	1
Farsb	104.502	AT	17.2			198	6	0.962216	0.471812
Rps28	332.099	AD	3.2	3.1	4.1	102	4	0.960907	0.334973
Mocs2	353.513	ES	1.2:2	1.1	3	399	3	0.958333	0.221414
Tor1aip2	25.6032	AT	5.2			5227	450	0.957688	1
Pop5	530.025	ES	02:03:00	1	4	609	6	0.951013	0.251102
Fam98c	185.34	AD	1.3	1.2	2	340	7	0.949432	0.813004
Crem	162.475	AA	14.1	13	14.2	680	7	0.948123	0.904353
Cat	139.665	ES	3.2:4:5:6:7:8:9:10:11.1	3.1	11.2	1743	8	0.945964	1
Akap2	48.5466	AP	3			21	6	0.936811	0.411814
CDK4	29.2902	AA	2.2	1	2.3	1093	6	0.93659	1
Timm10b	151.276	AD	1.2	1.1	2.1	111	5	0.933711	0.543076
Stmn1	1316.97	AP	1			150	33	0.922233	0.0729468
Ptma	6611.19	ES	4	3	5	10883	520	0.920631	1
Ctla2a	194.368	ES	2	1	3	208	8	0.919293	0.555053
Tmem234	3.07689	AT	8			92	8	0.918818	1
Spop	74.4871	ES	2:3:4:5	1.3	6	544	7	0.918076	1
Kdm6a	81.3009	ES	13:14:15:16:17:18:19:20:21:22:23:24:25:26:27:28.1	12	29	2234	6	0.917798	0.980653
Ipo11	113.798	ES	11:12:13:14:15:16:17:18:19:20:21:22:23:24:25	10	26	513	3	0.917371	0.347881
Zfp410	237.931	ES	4:5:6:7:8:9:10	3	11	3751	27	0.914628	1
Btf3	541.585	AP	1.1			373	24	0.911549	0.368173
Rpl38	1346.28	AD	1.2	1.1	1.5	129	11	0.908242	0.0967026
Ltbp4	438.947	AT	35			6052	428	0.901021	1
Polr2e	318.778	ES	3:4:5:6	2	7	1497	35	0.88746	1
Lrrc70	15.4214	ES	3	2	4	53	3	0.841125	1
Exosc9	195.023	AT	12			388	13	0.838031	0.575572
Nos3	389.302	ES	2:3:4:5:6:7:8:9:10:11:12:13:14:15	1	16	1249	12	0.837205	0.205813
Lgmn	118.147	AP	2.1			4	3	0.835766	0.0565951
Srrt	207.041	ES	8:9:10:11:12:13:14:15:16:17:18:19	7	20	609	7	0.824645	0.209814
Rps14	1803.22	AP	1.1			15	3	0.823436	0.00372657
App	512.685	ES	13	12	14	611	85	0.819154	0.9962
Plcb1	4.51184	AT	33			579	19	0.815918	1
Rbms1	532.066	ES	15	14	16	1096	140	0.802726	1
Gpn1	3.7998	AT	4.2			21	32	0.771357	1
Nfat5	67.8834	ES	14.2:15:16.1	14.1	16.2	1517	5	0.762337	0.338936
Mkl2	23.0409	AT	20			4148	86	0.757102	1
Egfl7	859.766	AP	2			1041	424	0.744238	0.523796
Rbm39	186.66	AA	19.1	18	19.2	160	46	0.744186	1
Ppp1r2	853.262	AT	5.2			799	2349	0.729996	0.229356
Mospd1	40.4255	AT	6.2			55	22	0.719497	0.397637
Nr4a1	993.079	ES	3	2	4	359	59	0.716039	0.227243
Tmed5	0.9754	AT	5			12	9	0.702619	1
Trim11	182.528	AA	6.1	5	6.2	12	5	0.690432	0.0963248
Cyp2d22	802.494	ES	7	6	8	1634	342	0.65259	1
Klf2	1253.8	ES	2	1	3	2540	140	0.647421	0.343937
Usp39	159.31	ES	12	11	13	336	97	0.640331	1
Hnrnpk	352.999	AA	18.1	17	18.2	543	185	0.639838	1
C2cd3	1.5271	AT	35.2			12	6	0.638587	1
Pds5b	75.5475	AT	31.3			453	977	0.630655	0.759263
Pafah1b3	3.15974	AT	7			12	4	0.617195	1
Rhpn2	110.734	RI	15.2	15.1	15.3	170	25	0.615991	0.641129
Smox	406.465	ES	4.1:5.1:5.2:5.3:5.4:6.2	3.2	8	113	6	0.613795	0.041544
Emcn	335.863	ES	5	4	6	376	186	0.586841	1
Sorbs2	63.0562	AT	32			1620	273	0.585688	1
Pnp	223.433	AT	6.2			730	38	0.568121	0.201751
Egfl7	859.766	AA	9.1	8	9.2	697	302	0.552469	0.852549
Abcg2	525.825	AP	2			108	381	0.546173	0.180112
Scoc	142.794	AP	1			3	4	0.536346	0.0118963
Lipo1	48.4942	AP	1			34	36	0.5228	0.176881
Eng	587.338	RI	14.2	14.1	14.3	255	93	0.521995	0.359911
Lats2	96.1909	AT	14			135	2118	0.513761	1
Erp29	65.6885	AT	6			2083	2958	0.509168	0.980433
Flt1	516.608	AT	31			27905	39851	0.50265	1
Flt1	516.608	AT	14.2			39851	27905	0.49735	1
Akr1a1	726.813	ES	2	1	3	367	188	0.496697	0.558299
Erp29	65.6885	AT	4			2958	2083	0.490832	0.945125
Lats2	96.1909	AT	11			2118	135	0.486239	1
Lipo1	48.4942	AP	2			36	34	0.4772	0.161453
Scoc	142.794	AP	2			4	3	0.463654	0.010284
Hspa5	142.691	RI	1.2	1.1	1.3	49	30	0.463405	0.42684
Abcg2	525.825	AP	1			381	108	0.453827	0.149659
Eif4a2	298.711	AA	11.1:11.2	10	11.3	1003	131	0.436863	0.846831
Ncaph2	343.571	AA	16.1	15	16.2	8	10	0.436536	0.0561582
Setd3	192.867	ES	4	3	5	46	23	0.432941	0.228893
Pnp	223.433	AT	8			38	730	0.431879	0.153369
Cdan1	37.0391	ES	13:14:15:16:17:18:19:20:21:22	12	23	204	21	0.431181	1
Sorbs2	63.0562	AT	17			273	1620	0.414312	0.828624
Pafah1b3	3.15974	AT	6.2			4	12	0.382805	0.747266
Rhpn2	110.734	ES	12	11	13	65	59	0.374898	0.929498
Pcbp2	277.434	ES	9	8	10	342	287	0.372095	1
Pds5b	75.5475	AT	35			977	453	0.369345	0.444664
C2cd3	1.5271	AT	18.2			6	12	0.361413	0.827561
Tpm1	150.128	AA	14.1	11	14.2	832	115	0.353741	1
Son	410.93	ES	3	2	4	425	12	0.349594	0.0488001
Esd	115.028	AD	8.2	8.1	9.1	5	9	0.347432	0.130728
Rpl30	263.623	RI	1.2	1.1	1.3	28	27	0.324066	0.164802
Slc25a3	540.569	ME	3|2.1:2.2	1.3	4	996	1437	0.319632	1
Tmed5	0.9754	AT	4.3			9	12	0.297381	0.594762
Bnip2	174.875	ES	11	10.1	12	32	55	0.294872	0.485594
Nsfl1c	409.699	ES	4	3	5	3	7	0.286902	0.0260422
Mospd1	40.4255	AT	7			22	55	0.280503	0.155022
Ppp1r2	853.262	AT	6			2349	799	0.270004	0.0848319
Egfl7	859.766	AP	11.1			422	1043	0.252509	0.177716
Mkl2	23.0409	AT	5			86	4148	0.242898	1
Gpn1	3.7998	AT	15			32	21	0.228643	0.457285
Plcb1	4.51184	AT	32			19	579	0.184082	0.999999
Ly6c1	2935.26	AA	2.1	1	2.2	493	1931	0.180003	0.871085
Rps14	1803.22	AP	2.1			3	15	0.176564	0.000799062
Tmem230	370.826	RI	1.4	1.3	1.5	22	6	0.175026	0.0213201
Lgmn	118.147	AP	1			3	4	0.164234	0.0111213
Exosc9	195.023	AT	10.2			13	388	0.161969	0.111243
BC028528	452.511	AA	5.1	4	5.2	62	416	0.126128	1
Ltbp4	438.947	AT	27			426	6054	0.0977857	0.324543
Cnot6	81.9925	AD	5.2	5.1	6	5	40	0.0970464	0.590119
Btf3	541.585	AP	2.1			24	373	0.0884509	0.0357252
Tmem234	3.07689	AT	7			8	92	0.0811824	0.277086
Stmn1	1316.97	AP	2.1			33	150	0.0777667	0.00615119
Stx4a	342.274	AA	3.1	2	3.2	12	141	0.0642683	0.478621
Crk	29.2902	AT	3			6	1093	0.0634105	0.0715261
Akap2	48.5466	AP	4.1			6	21	0.0631893	0.0277775
Ftl1	117.981	AA	3.1	2	3.2	6	99	0.0470227	0.959949
Tor1aip2	25.6032	AT	9			450	5227	0.0423121	0.425561
Crk	29.2902	AD	2.2	2.1	4	3	24	0.0420475	0.944682
Fau	115.701	RI	1.2	1.1	1.3	4	27	0.0393204	0.264845
Farsb	104.502	AT	18			6	198	0.0377836	0.0185268
Pdxdc1	138.418	AT	14			33	1291	0.0365433	0.0203206
Arl4a	375.536	AP	1			31	824	0.0331112	0.0352796
Zbtb44	84.71	AA	4.1	3	4.2	6	115	0.0318302	1
Pla2g16	734.152	AD	1.2	1.1	2	9	79	0.030783	0.120609
Hbs1l	285.827	AT	5			284	2886	0.0288137	0.046323
Atf2	191.508	AP	5.1			3	293	0.028554	0.0213419
Psmd11	353.99	RI	14.2	14.1	14.3	25	381	0.0283366	1
Pabpn1	374.438	RI	5.2	5.1	5.3	20	378	0.0273671	1
Rps19	2125.44	RI	7.2	7.1	7.3	5	19	0.0270445	0.00997647
Tpm3	206.745	ES	11	10	14	5	102	0.0256955	0.551042
Lage3	299.703	AD	2.2	2.1	2.4	4	124	0.0239396	0.460937
Psmc5	341.579	RI	8.2	8.1	8.3	3	67	0.0236585	0.218414
Gpr160	87.7009	AD	1.2	1.1	2.1	5	72	0.0223084	0.916796
Ndufs6	349.318	AD	1.2	1.1	2	6	167	0.021147	0.530962
Srsf5	239.882	AA	3.1	2	3.2	4	60	0.0209234	0.277911
Prosc	279.525	AT	5.2			25	3626	0.0199805	0.00914974
Tmem230	370.826	AD	1.3	1.2	1.5	6	236	0.0199336	0.705887
Ramp2	3489.31	RI	3.3	3.2	3.4	117	2591	0.0190433	0.82187
Stmn1	1316.97	AA	5.1	4	5.2	17	826	0.018225	0.693777
Osgep	506.761	RI	5.2:5.3	5.1	5.4	12	256	0.0180204	0.559018
Cnbp	443.645	AT	5.3			3	3879	0.0172425	0.00965891
Cdkn1a	851.754	AP	3.1			46	1523	0.0171077	0.0228685
Mrpl20	254.474	AT	4			8	411	0.0155689	0.0151247
Pla2g16	734.152	AT	4.2			19	1519	0.01461	0.00101352
Rbm25	240.229	ES	02:03:00	1	4	3	70	0.0141859	0.321548
Pfdn5	508.857	AP	2.1			3	463	0.0138684	0.00669762
Pgk1	691.911	AA	8.1	7	8.2	6	308	0.0133955	0.490156
Pkm	540.98	ME	10|9	8	11	3	226	0.0131004	0.163383
Bsg	9096.77	AP	3.1			10	969	0.0119954	0.000922657
Stx4a	342.274	RI	10.2	10.1	10.3	7	316	0.0115115	1
Cd40	335.416	AA	2.1	1	2.2	4	191	0.0114735	0.626285
Ncaph2	343.571	ES	9	8	10	7	317	0.0105792	1
1110004F10Rik	404.279	AA	4.1	3	4.2	3	240	0.010536	0.652124
Hnrnpm	356.374	AA	16.1	15	16.2	3	148	0.0103681	0.456199
Rpl41	552.704	AA	3.1	2	3.2	14	1102	0.0101484	1
Mgst1	340.401	AP	2.1			4	337	0.0100756	0.00299065
Akr1a1	726.813	ME	3|2	1	4	6	851	0.00944356	0.557554
Rpl13a	725.153	AA	13.1	12	13.2	10	925	0.00912517	1
Rps9	920.884	RI	3.2:3.3	3.1	3.4	49	712	0.00763442	0.846257
Hspb1	1017.99	RI	2.2	2.1	2.3	15	848	0.00734277	0.911443
N6amt1	368.121	AT	4.2			14	884	0.00716514	0.00130907
Slc31a1	496.82	RI	4.2	4.1	4.3	22	440	0.00698451	0.969165
Bnip2	174.875	AT	10.2			3	1462	0.00686339	0.00445144
Rpl9	1210.81	RI	6.4	6.3	6.5	7	457	0.00660323	0.412629
Ncoa1	172.19	ES	22	21	23	3	290	0.00643267	1
Lage3	299.703	RI	2.2:2.3	2.1	2.4	4	124	0.00631478	0.452762
Rpl35a	1513.86	AD	1.2:1.3	1.1	3.2	9	674	0.00613542	0.486467
Iars2	258.234	AT	24			47	2398	0.00564808	0.00725032
Srp14	156.521	AT	3.2			9	2013	0.00557411	0.0143313
Map1lc3b	742.862	AD	3.2	3.1	4	7	586	0.00554761	0.861709
Tmem230	370.826	RI	1.3:1.4	1.2	1.5	22	236	0.00528885	0.695495
Tsc22d1	1360.99	AP	7.1			9	3636	0.00512513	0.00335376
Ldha	989.975	AT	8.2			3	7788	0.00485792	0.0055056
Rbm39	186.66	ES	4	3	6	4	490	0.00453102	1
Pabpn1	374.438	RI	5.4	5.3	5.5	4	106	0.00413558	0.309007
Il6st	0.688619	AT	6.2			4	3558	0.00340036	0.999999
Sec22b	334.111	AT	4.2			4	4323	0.00333109	0.00195988
Osgep	506.761	RI	5.5	5.4	5.6	5	324	0.00309032	0.696912
Rbms1	532.066	AP	2			3	1370	0.0029985	0.00141267
Tspan13	662.512	ES	2	1	3	4	773	0.00276019	1
Rab4a	338.142	AT	7.2			4	2452	0.0027115	0.00308122
Hnrnpk	352.999	AT	7.3			9	7676	0.00202849	0.00334642
N6amt1	368.121	RI	5.2	5.1	5.3	4	157	0.00183358	0.464472
Apex2	245.275	AT	7			9	532	0.0016335	0.000949625
Trim11	182.528	RI	6.3	6.2	6.4	4	202	0.00134865	1
Zak	0.589814	AT	12			5	1077	0.00118844	1
Rbm4b	166.099	AT	3.2			4	1507	0.00111498	0.00157778
Ppp1r12a	404.089	ME	14|13	12	15	3	2828	0.00107191	1
2510003E04Rik	237.462	AT	6.2			8	5056	0.00106293	0.0017309
Actg1	8381.15	ES	4	3.2	5	6	5675	0.000709487	0.73563
Rbm3	1484.95	AT	9			4	1937	0.000582808	0.00011819
Gng5	975.223	RI	3.2	3.1	3.3	11	978	0.000510482	1
Ramp2	3489.31	AA	3.1	2	3.2	3	2330	0.00043056	0.725318
Tsc22d1	1360.99	AT	7.3			10	74219	0.000386594	0.00151049
Cxcl12	341.26	AT	3.2			3	98705	5.59788e-05	0.00057207

## Sheet: S9
# View type: Sample View
# Sample: T1_work1_1_S9
# Filters: no filter
Gene Symbol	Gene RPKM	Splice Type	Exons	Upstream Exon	Downstream Exon	Included Counts	Excluded Counts	PSI	Magnitude
Zfp467	458.125	AT	11			876	3	0.999626	0.631123
Actg1	5498.61	ES	3.2:5	3.1	6	55007	3	0.999551	0.996989
Zfp91	66.2697	AT	13			900	3	0.999202	1
Cdk2ap2	330.481	AT	4			4609	3	0.999016	1
Maats1	156.015	AT	18			1813	5	0.998938	1
Tpt1	5521.26	ES	5	4	6	13428	7	0.998817	0.879701
Apoe	773.058	AT	5			11782	5	0.998452	1
Iscu	292.974	AT	5			2571	7	0.998219	1
Luc7l2	95.2703	AT	16			1181	5	0.998043	0.689792
Erp29	10.6214	AT	4			1798	3	0.997548	1
2021-03-02	182.067	AT	5.3			1206	11	0.997319	0.911807
Ctnna2	75.2871	AT	21			1291	7	0.996822	1
Hsp90b1	699.393	ES	9:10:11:12:13:14:15:16:17	8	18	21416	5	0.996505	1
Tppp3	2361.89	AP	1			5432	5	0.996417	0.592761
Dbi	14828	AP	1			17032	60	0.996327	0.481815
Herpud1	605.485	ES	05:06:07	4	8	7518	4	0.996129	1
Manf	693.848	AP	1			1037	6	0.995358	0.532656
Ttll9	102.619	AT	15			1051	3	0.994657	1
Rps3	671.114	ES	5.2:6:7.1	5.1	7.2	4207	3	0.992667	0.500678
Actb	1199.9	ES	3	2	4	5343	11	0.992625	1
Zkscan3	49.0095	AT	6			776	16	0.992175	0.69413
Pla2g16	399.855	AT	5			1617	11	0.991996	0.100994
Smdt1	321.872	AP	1.1			893	4	0.991915	0.670277
Tmem109	169.173	AT	4			3626	10	0.990549	1
Pltp	238.342	AP	1			153	5	0.99047	0.279131
Atn1	345.168	AT	14			1355	20	0.990431	1
Hsp90ab1	1680.92	RI	3.2	3.1	3.3	1641	12	0.989851	0.577413
Sirt2	215.637	ES	14:15:00	13	16	1035	5	0.988067	1
Pfdn5	386.774	AP	1			708	4	0.987886	0.724535
Fbxw4	131.477	ES	8	7.2	9.1	602	3	0.987536	1
Sumo2	596.214	ES	5	4.2	6	1847	14	0.986668	1
Spp2	1521.22	AP	1			6869	26	0.986574	1
Adat1	0.969682	AT	10			764	8	0.986481	1
Fos	181.829	ES	2	1	3	1054	4	0.986008	1
Mapre2	42.8275	AT	10			1167	14	0.985717	0.682278
Serf2	15.6017	AT	8			26	5	0.985438	0.616056
Aldoc	376.394	AP	1			339	4	0.985174	0.226216
Chtop	200.782	ES	4	3.2	5	496	3	0.985104	0.825249
BC005764	1.38306	AT	7.2			803	16	0.984894	1
Srp14	490.627	AT	5			3920	48	0.98488	1
2510003E04Rik	0.926343	AT	7.2			434	11	0.983241	1
Erc1	1.27329	AT	22			2811	11	0.982062	1
Gpt2	0.821092	AT	12			448	6	0.981986	1
Qdpr	299.69	AP	1			480	7	0.981854	0.44047
Bag2	221.331	ES	2	1	3	472	4	0.981733	0.813753
Sh3gl2	34.5792	AT	9.2			698	9	0.98022	0.882647
Gls	0.629594	AT	16			314	5	0.979981	1
Anapc5	251.63	ES	12:13:00	11	14	596	4	0.979353	0.633091
Ifi27	252.701	ES	5	4	6	349	6	0.97771	0.875919
Lman1	38.1735	AT	14			1159	9	0.977112	1
AK010878	17.0703	AT	4			488	3	0.976881	0.615768
Dctn3	121.136	ES	00:06:07.100000	5	7.2	387	5	0.976281	1
Cnbp	483.987	AT	6			6351	7	0.975606	0.624542
Zfp467	458.125	ES	4	1	6	709	10	0.974891	0.714211
Ntm	57.215	AP	1			61	3	0.974007	0.245335
Htatsf1	59.6322	AT	11			1475	9	0.973995	1
Mdh2	191.92	ES	2	1	3	483	5	0.97147	0.751355
Becn1	101.018	ES	2	1.3	3.1	175	3	0.971049	0.846034
Brd8	68.7867	ES	11	10	12	319	3	0.970054	1
4933434E20Rik	302.582	AT	10			3060	34	0.969827	0.437032
Rbm42	326.976	ES	3:4:6.2:7:8:9	2	10	4025	11	0.969675	0.911811
Ppp1r16a	96.4697	ES	07:08:00	6	9	509	5	0.969564	1
Smox	109.677	AA	6.1	5.4	6.2	311	5	0.96934	1
Prkcb	107.786	AT	17.2			1401	38	0.969013	1
Serpinb6a	133.04	AP	1			113	7	0.968246	0.376435
Tcf4	193.327	AD	21.2	21.1	22	196	6	0.966552	0.763457
Mettl14	1.88535	AT	11			736	10	0.96539	1
Cxcl12	2.54722	AT	3.2			406	27	0.965153	1
Fhl1	100.769	ES	5:6:7:8	3	10	702	3	0.963925	0.680641
Sdha	147.378	ES	08:09:00	7	10	881	7	0.96203	1
Shisa5	220.317	AP	1			427	8	0.961467	0.596193
2610015P09Rik	13.7771	AT	17			180	3	0.961093	0.936492
Btf3	161.73	AP	1.1			259	7	0.960838	0.648586
Dnajc13	123.082	ES	54	53	55	436	7	0.960444	1
Srrt	250.017	ES	8:9:10:11:12:13:14:15:16:17:18:19	7	20	7591	17	0.960218	1
Manf	693.848	AT	4			6543	26	0.95976	0.38368
Rbm42	326.976	ES	3:4:5:6.1:6.2:7:8:9	2	10	3212	11	0.959294	0.679275
Atp5g3	158.6	AD	1.2	1.1	2	74	3	0.956986	0.362034
Ppib	287.18	ES	2	1	3	243	5	0.955957	0.324982
Nsg2	22.5781	AT	6			10783	471	0.95504	1
Psmd13	124.911	ES	8:9:10:11	7	12	493	5	0.953538	0.709877
Mapk1	39.9709	AT	9			1451	12	0.953515	0.727721
Ccdc74a	16.8688	AT	8			201	8	0.951586	1
Ccdc60	85.2043	AT	15			828	35	0.948285	0.466229
Fhl1	100.769	ES	5:6:7:8:9	3	10	599	3	0.948138	0.473446
P4hb	94.6912	ES	2:3:4:5:6:7:8	1	9	1774	8	0.947782	1
Pkp4	392.087	AA	11.1	10	11.2	730	39	0.947717	1
Rplp2	847.982	AP	1			191	3	0.945185	0.0443126
Gpn1	4.16512	AT	4.2			20	6	0.944861	0.999999
Ociad1	78.2202	ES	8	7.1	9	136	3	0.944516	0.570933
Oaz1	1651.86	ES	2.1:2.2:3	1	4	2455	56	0.944499	0.501435
Kif9	33.7797	AT	22			187	5	0.943915	0.558218
Pcnp	25.6635	AT	5.2			5849	58	0.943005	1
Plac9b	397.373	AP	1			383	6	0.942089	0.201834
Psmd4	154.899	AD	7.2	7.1	8	232	13	0.942049	1
Ncor1	36.1939	AT	48			112	9	0.941262	0.143493
Ccpg1	20.0597	AT	9.3			187	16	0.940215	1
Stmn1	113.465	AP	1			18	3	0.939954	0.0771186
Rad1	12.3546	AT	6			100	36	0.938621	1
Spag8	146.479	AT	7			409	9	0.935597	0.577972
Rpl21	114.678	AP	1			170	15	0.935246	0.342727
Psma3	336.601	ES	2.1	1	3.1	670	26	0.931258	0.923532
Psmc3ip	91.8923	AT	8			501	5	0.9306	0.608659
Sspo	853.676	ES	92	91	93	1940	65	0.929269	0.883956
Wfdc2	518.51	ES	02:03:00	1	4	3399	65	0.924657	1
Slc44a1	0.743553	AT	17			96	3	0.923421	1
Hnrnpf	33.3338	ES	5	4.2	6.2	127	7	0.916033	1
Daw1	103.157	AA	3.1	2	3.2	89	7	0.912617	0.640398
Chpt1	3.32777	AT	4			10	13	0.910173	1
Ubap2l	210.315	AT	30			1648	151	0.909787	0.790705
Pde4dip	1.57127	AT	26.2			37	6	0.889576	1
Gpx4	1684.64	AP	1			894	39	0.88824	0.146273
Txndc11	69.9777	AT	13			1556	753	0.880647	1
Pax6	116.529	AP	3.1			107	103	0.878115	0.171072
Rnd1	2.03413	AT	4.2			12	9	0.868489	1
Vamp4	25.1154	AT	11			2225	152	0.85893	1
Eef1d	375.695	ES	5	4.2	7	477	46	0.853309	0.685908
Gtf2ird1	117.298	ES	1 day, 3:28:29	26	30	757	30	0.852806	1
Wdr66	58.8059	AT	18.2			443	276	0.849525	1
Lrrc51	172.561	RI	6.2	6.1	6.3	734	39	0.846491	1
Hnrnpk	65.7893	AA	18.1	17	18.2	317	35	0.845726	1
Hnrnpa1	940.002	ES	9	7	10	2982	203	0.844965	1
Klc1	234.357	ES	14	13.3	16	237	28	0.844854	0.633338
Dnajb9	23.3926	ES	2	1	3	74	4	0.842157	0.908464
Smim14	536.152	AD	1.2	1.1	2	68	4	0.840408	0.0384003
Ccdc30	265.251	AT	15			1716	137	0.836861	0.972897
Sod1	1793.63	ES	3	2	4	3413	385	0.834284	1
Dnajc13	123.082	ES	27:28:29:30:31:32:33:34:35:36:37:38:39:40:41:42:43:44:45:46:47:48:49:50:51:52:53:54:55	26	56	2729	13	0.834045	0.524437
Cd82	309.414	ES	4	2	5	277	32	0.825941	0.488408
Gps1	250.339	RI	14.2	14.1	14.3	368	44	0.823426	0.818529
Csnk1a1	137.71	AD	10.2:10.3	10.1	12	321	50	0.821991	1
Pid1	1.47944	AT	11			19	4	0.818864	0.648646
Lrrfip1	104.83	AT	26			1392	1008	0.808845	1
Ntan1	125.384	ES	9	8	10	359	38	0.8084	1
Dcpp2	17.9154	AP	1			21	5	0.805627	1
Tm9sf1	96.8096	AP	2.1			13	10	0.796954	0.0653287
Myef2	12.1918	AT	20			64	41	0.787493	0.840018
Itsn1	0.618637	AT	30			4	4	0.786493	1
Sqstm1	300.933	AD	7.2	7.1	8.1	896	109	0.78592	1
2021-09-04	250.156	ES	3	1	4	558	36	0.785675	0.552147
Cyhr1	132.073	AT	3			2090	2510	0.776762	1
Tm4sf1	654.837	ES	2	1	3	827	111	0.768052	0.600203
Cd82	309.414	AP	2			156	18	0.766607	0.1741
Vegfb	88.793	AA	6.1	5	6.2	173	26	0.760294	1
Gtf2ird1	117.298	ES	1 day, 2:27:28	25	29	1048	76	0.75985	1
Lmna	254.34	AT	11.2			444	883	0.759575	0.830579
Pdgfa	131.988	ES	9	8	10	112	22	0.744186	0.536759
Rps14	1169.43	AP	1.1			12	4	0.736718	0.00347571
Glrx2	16.6442	AT	6			85	4	0.736097	0.123645
Bloc1s1	260.905	AT	5			916	415	0.735913	1
Ppp3cb	26.5941	AT	14			1189	184	0.733538	1
Flt1	0.952567	AT	31			15	8	0.730183	0.878357
Gfap	261.107	AT	10			12002	4474	0.724103	1
Iqck	239.543	ES	05:06:00	4	7	250	40	0.720551	0.491416
Creb3l4	229.474	AP	1			316	85	0.718115	0.415128
Baiap2	162.058	ES	14	13.1	15	366	95	0.716853	1
Hnrnpf	33.3338	AP	4.1			27	5	0.716692	0.279669
Zfp74	0.947349	AT	7.2			27	5	0.713358	1
1110051M20Rik	38.5248	AT	9			395	289	0.710981	0.668063
Stx3	123.616	AT	13			1342	487	0.706796	0.474892
Phykpl	69.3349	AT	13			149	420	0.698973	0.6144
Abcc12	47.5213	AD	27.2	27.1	28	107	42	0.696772	1
Polr1d	139.429	AT	2			2022	1141	0.692516	1
Irgm2	21.9981	AP	1			66	28	0.681714	1
Tomm22	175.545	ES	2	1	3	269	55	0.680769	0.807747
Cops7a	49.8799	AT	8			866	193	0.677292	1
Iqck	239.543	ES	2.1:2.2	1	3	476	126	0.676763	1
Tekt1	795.318	ES	7	6	8	1140	214	0.674973	0.67982
Stk11	94.3529	ES	9	8	10	1385	47	0.659135	1
Ngfrap1	116.342	AP	2.1			3	4	0.643564	0.0241393
Hbs1l	25.2695	AT	19			325	602	0.641661	1
Cystm1	108.085	AT	4			1138	267	0.639931	1
Terf2	60.5294	AT	7.4			1365	820	0.639161	1
Kctd14	225.236	ES	2.1:2.2	1	3	758	186	0.637709	1
Tlcd1	110.734	AT	4.2			527	1797	0.635946	1
Atp2a2	193.18	AT	21			2434	1895	0.608772	1
Fam149b	14.1444	AT	8			279	147	0.605949	1
Psip1	47.7	AT	11.2			326	477	0.603604	0.8035
Txn2	1.48298	AT	4			13	4	0.582562	1
Pnp	203.371	AT	6.2			641	32	0.578355	0.147167
Ap2m1	414.694	ES	5	4	6	159	111	0.573512	0.515679
Fbln1	258.585	AT	15			794	1917	0.567372	0.476962
Dusp14	105.066	AP	4			144	104	0.566463	0.732215
Wsb1	87.8649	AT	10			902	208	0.560223	0.68559
Fam173a	514.078	ES	2	1	3	253	94	0.556922	0.339007
Fastk	68.382	AT	10			160	723	0.556459	0.661558
Nkiras2	16.1916	AP	3			13	36	0.554511	0.349445
Hacl1	123.821	AT	17.2			4	3	0.551822	0.00311174
Rbm42	326.976	ES	00:05:06.100000	4	6.2	210	89	0.54807	0.495033
Drap1	44.3553	AA	5.1	4	5.2	37	25	0.546476	1
Cd63	1244.22	AP	1			245	159	0.543359	0.0826278
Trf	1.36834	AT	17.2			6	4	0.541063	1
Nme2	1089.76	AP	1			1047	393	0.53223	0.151192
Ankrd42	181.649	AT	13			414	321	0.53085	0.460138
Calcoco2	32.9079	RI	6.2	6.1	6.3	11	6	0.521112	0.317274
Plekha2	45.4794	AP	1			126	215	0.514927	1
Trim26	201.197	ES	2.1:2.2	1	3	197	86	0.513079	0.722215
Tmem9b	179.447	AP	1			91	69	0.508547	0.118138
Gtf2ird1	117.298	ME	26|29	25	30	246	238	0.508379	1
Pdcd4	64.1599	RI	13.2	13.1	13.3	234	34	0.506875	0.88884
Polr2d	69.9346	ES	3	2	4	60	29	0.503099	0.689794
Tmem9b	179.447	AP	2			69	91	0.491453	0.114167
Plekha2	45.4794	AP	2			215	126	0.485073	0.970146
Son	60.5967	ES	3	2	4	369	6	0.482765	0.158409
Katnal2	67.3985	AA	17.1	16	17.2	257	111	0.478662	1
Ankrd42	181.649	AT	12.2			321	414	0.46915	0.406657
Nme2	1089.76	AP	2.1			393	1047	0.46777	0.132881
Trf	1.36834	AT	18			4	6	0.458937	1
Cd63	1244.22	AP	2			159	245	0.456641	0.0694408
Hacl1	123.821	AT	19			3	4	0.448178	0.00252729
Nkiras2	16.1916	AP	1			36	13	0.445489	0.280741
Fastk	68.382	AT	11			723	160	0.443541	0.527314
Wsb1	87.8649	AT	6			208	902	0.439777	0.538189
Dusp14	105.066	AP	3			104	144	0.433537	0.560394
Fbln1	258.585	AT	18			1917	794	0.432628	0.363689
Rpl41	1558.46	RI	1.2	1.1	1.3	352	209	0.42928	0.192901
Rbm39	63.7047	AA	19.1	18	19.2	75	85	0.424615	1
Pnp	203.371	AT	8			32	641	0.421645	0.107291
Txn2	1.48298	AT	2			4	13	0.417438	0.834876
Fhl1	100.769	ES	9	8	10	152	68	0.413239	0.948524
Slc25a42	2.09863	RI	8.2	8.1	8.3	7	6	0.404523	1
Psip1	47.7	AT	17			477	326	0.396396	0.527671
Tmem254a	531.286	AD	3.2	3.1	4	379	268	0.394131	0.683918
Fam149b	14.1444	AT	15			147	279	0.394051	1
Atp2a2	193.18	AT	20.2			1895	2434	0.391228	0.732301
Mtfr1l	75.6968	AD	1.2:1.3	1.1	2	28	16	0.382423	0.282746
Rps28	341.418	AD	3.2	3.1	4.1	21	33	0.378824	0.127884
Tlcd1	110.734	AT	5.3			1797	527	0.364054	0.691073
Mobp	0.913893	AT	5.2			12	12	0.362239	0.792546
Terf2	60.5294	AT	11			820	1365	0.360839	0.850947
Cystm1	108.085	AT	3			267	1138	0.360069	0.847857
Hbs1l	25.2695	AT	5			602	325	0.358339	0.855076
Ktn1	47.6892	ES	31	30	32	40	37	0.357178	1
Ngfrap1	116.342	AP	1			4	3	0.356436	0.0133695
Khk	52.0838	ES	8	7	9	52	35	0.35348	0.861272
Nfix	134.243	ES	10	9	11	134	95	0.350945	0.898128
Mobp	0.913893	AT	4			5	19	0.34682	0.758809
Cops7a	49.8799	AT	9			193	866	0.322708	0.726836
Tmem254b	635.671	AD	3.2	3.1	4	315	308	0.319938	0.585166
Irgm2	21.9981	AP	2			28	66	0.318286	0.520297
Polr1d	139.429	AT	4			1141	2022	0.307484	0.815895
Gpx4	1684.64	ES	3.2:4:5:6	3.1	7	85	35	0.305614	0.0245616
Phykpl	69.3349	AT	14			420	149	0.301027	0.264604
Sspo	853.676	AD	100.2	100.1	101	175	379	0.29607	0.517891
Stx3	123.616	AT	15			487	1342	0.293204	0.197002
Mobp	0.913893	AT	7			7	17	0.290941	0.636552
1110051M20Rik	38.5248	AT	10			289	395	0.289019	0.271573
Zfp74	0.947349	AT	9			5	27	0.286642	0.573285
Actg1	5498.61	ES	3.2:4:5	3.1	6	10	3	0.284007	0.000625412
Hnrnpf	33.3338	AP	2.1			5	27	0.283308	0.110553
Creb3l4	229.474	AD	3.2	3.1	4	85	316	0.281885	0.162952
Ktn1	47.6892	ES	38	37	39	44	60	0.277108	1
Gfap	261.107	AT	8			4474	12002	0.275897	0.925181
Flt1	0.952567	AT	14.2			8	15	0.269817	0.324571
Ppp3cb	26.5941	AT	12.2			184	1189	0.266462	0.532924
Bloc1s1	260.905	AT	6			415	916	0.264087	0.39711
Glrx2	16.6442	AT	5.2			4	85	0.263903	0.0443288
Rps14	1169.43	AP	2.1			4	12	0.263282	0.00124212
Eif4a2	239.122	AA	11.1:11.2	10	11.3	394	120	0.249628	0.549999
Klc1	234.357	AA	13.1	12	13.2	87	217	0.241259	1
Lmna	254.34	AT	13			883	444	0.240425	0.2629
Cd82	309.414	AP	1			18	156	0.233393	0.0530044
Cyhr1	132.073	AT	8			2510	2090	0.223238	0.446476
Myef2	12.1918	AT	17.2			41	64	0.212507	0.226681
Tm9sf1	96.8096	AP	1			10	13	0.203046	0.0166443
Rbm3	698.073	AA	7.1	6	7.2	120	460	0.201681	0.677889
Rnf213	67.245	ES	43:44:45:46:47:48:49.2:50:51:52:53:54:55:56:57:58:60.1:60.2:61	42	62.1	87	12	0.201267	0.184726
Rnf213	67.245	ES	43:44:45:46:47:48:49.1:49.2:50:51:52:53:54:55:56:57:58:60.1:60.2:61	42	62.1	87	12	0.201085	0.184684
Rpl27	658.892	RI	1.2	1.1	1.3	147	152	0.199058	0.236551
Dnajc13	123.082	ES	27:28:29:30:31:32:33:34:35:36:37:38:39:40:41:42:43:44:45:46:47:48:49:50:51:52:53:55	26	56	127	13	0.196554	0.108325
Dcpp2	17.9154	AP	2			5	21	0.194373	0.289022
Emc1	27.1358	ES	12:13:15.2:16:17:18:19:20:21	11	22	30	8	0.193808	0.305741
Emc1	27.1358	ES	12:13:15.1:15.2:16:17:18:19:20:21	11	22	30	8	0.192855	0.305379
Emc1	27.1358	ES	12:13:14:15.2:16:17:18:19:20:21	11	22	30	8	0.192855	0.305379
Lrrfip1	104.83	AT	21			1008	1392	0.191155	0.263061
Mapk10	27.4718	ME	11|10	9	12	20	89	0.183486	1
Pid1	1.47944	AT	7.2			4	19	0.181136	0.143483
Arhgap1	97.0481	AA	4.1	2	4.2	13	51	0.164625	0.518934
Ccdc30	265.251	AT	11.2			137	1716	0.163139	0.189658
Hspa5	940.755	RI	1.2	1.1	1.3	105	287	0.162086	0.298954
Wdr66	58.8059	AT	24			276	443	0.150475	0.352811
Rpl38	396.152	AD	1.2	1.1	1.5	17	83	0.147394	0.201922
Vamp4	25.1154	AT	10			152	2225	0.14107	0.538361
Cdk9	162.443	RI	6.2	6.1	6.3	3	7	0.136701	0.0410906
Fau	177.805	RI	1.2	1.1	1.3	13	23	0.135065	0.123081
Rnd1	2.03413	AT	5			9	12	0.131511	0.263023
Fam213a	143.352	AA	2.1	1	2.2	9	52	0.127463	0.342374
Pax6	116.529	AP	2			103	107	0.121885	0.0237453
Txndc11	69.9777	AT	4.2			753	1556	0.119353	0.294559
Mro	60.3791	ES	7	6.2	8	15	43	0.11458	0.665597
Gtf2i	232.285	AA	28.1	27	28.2	7	49	0.112195	0.195416
Gpx4	1684.64	AP	3.1			39	894	0.11176	0.0184042
Pde4dip	1.57127	AT	5.2			6	37	0.110424	0.128963
Smdt1	321.872	AD	1.2	1.1	3	48	271	0.103596	0.772014
Znhit1	123.011	RI	6.2	6.1	6.3	29	128	0.0979298	0.950521
Chpt1	3.32777	AT	11.4			13	10	0.0898269	0.098692
Rps9	1748.24	RI	3.2	3.1	3.3	40	209	0.0891041	0.107738
Ntan1	125.384	ES	2	1	3	18	87	0.0889319	0.627522
Hagh	103.973	AD	1.2	1.1	2	5	27	0.0869072	0.234525
Rtca	138.319	AA	3.1	2	3.2	5	48	0.0822016	0.311424
Slc44a1	0.743553	AT	18			3	96	0.0765794	1
Tmem107	344.448	RI	4.2	4.1	4.3	38	136	0.0747904	0.35073
1700001C02Rik	96.5698	AA	3.1	2	3.2	12	101	0.0743935	0.932128
Psmc3ip	91.8923	AT	7.2			5	501	0.0694005	0.0453915
Rpl21	114.678	AP	2.1			15	170	0.0647539	0.0237295
Spag8	146.479	AT	6.2			9	409	0.0644026	0.0397852
Becn1	101.018	AD	6.2	6.1	7	7	99	0.0634608	0.863044
Rad1	12.3546	AT	7			36	100	0.0613795	0.0715613
Stmn1	113.465	AP	2.1			3	18	0.0600462	0.0049265
Ccpg1	20.0597	AT	8.3			16	187	0.0597845	0.0938614
Ncor1	36.1939	AT	9			9	112	0.058738	0.00895448
Plac9b	397.373	AP	3.1			6	383	0.0579113	0.012407
Pcnp	25.6635	AT	6			58	5849	0.0569953	0.612765
Kif9	33.7797	AT	23			5	187	0.0560853	0.033168
Gpn1	4.16512	AT	15			6	20	0.0551392	0.0583569
Rplp2	847.982	AP	3.1			3	191	0.0548154	0.00256988
Hnrnpa1	940.002	ES	08:09:00	7	10	50	203	0.053319	0.18731
Rpl34	2612.6	AD	1.2	1.1	2	124	702	0.0532373	0.232956
Ccdc60	85.2043	AT	6			35	828	0.0517146	0.0254257
Ubap2l	210.315	AT	31			87	1712	0.0506633	0.044032
Psmc3ip	91.8923	AA	4.1	3	4.2	3	46	0.05	0.434802
Ssr4	233.229	AA	2.1	1	2.2	18	334	0.0496016	1
Rps9	1748.24	AA	3.3	3.1	3.4	646	1568	0.0490915	0.77428
Ccdc74a	16.8688	AT	4.2			8	201	0.048414	0.112845
Ftl1	1608.46	AA	3.1	2	3.2	92	1477	0.048265	0.792057
Tmem132a	14.2812	RI	10.2	10.1	10.3	3	11	0.0474227	0.687658
Mapk1	39.9709	AT	8.3			12	1451	0.0464855	0.0354777
Nsg2	22.5781	AT	4			470	10784	0.0444584	0.95049
Ubl5	33.4193	ES	3.3:4.1	3.2	4.2	5	48	0.0432493	1
Rab6a	23.2872	ME	6|5	4	7	4	90	0.0425532	1
Ccdc130	43.1675	AD	5.2	5.1	6	3	53	0.0422665	1
Manf	693.848	AT	3.2			26	6543	0.04024	0.0160866
Ubap2l	210.315	ES	29	28	30	8	134	0.039702	0.545795
Ubap2l	210.315	AT	26			64	1735	0.0395502	0.0343735
Btf3	161.73	AP	2.1			7	259	0.0391623	0.0264354
2610015P09Rik	13.7771	AT	9.2			3	180	0.0389065	0.0379106
Shisa5	220.317	AP	2			8	427	0.0385331	0.0238938
Psmd11	99.5583	RI	14.2	14.1	14.3	12	136	0.0377358	1
Cnbp	483.987	AA	5.1	4	5.2	12	302	0.0370544	0.532338
Ndufv1	184.909	AA	4.1	3	4.2	9	212	0.0368787	0.97958
Eif5a	198.701	RI	10.2	10.1	10.3	10	143	0.0348828	0.613504
Cxcl12	2.54722	AT	4.2			27	406	0.0348472	0.351734
Mettl14	1.88535	AT	12			10	736	0.03461	0.999998
Ubl5	33.4193	RI	2.3	2.2	2.4	5	55	0.0339483	1
Serpinb6a	133.04	AP	3			7	113	0.031754	0.0123454
Pqbp1	32.8254	RI	1.2:1.3	1.1	1.4	6	27	0.0317241	0.707926
Prkcb	107.786	AT	18			38	1401	0.0309871	0.037986
Pdrg1	118.218	AA	2.1	1.1	2.2	9	194	0.0302124	1
Tmem52	118.354	AA	3.1	2	3.2	4	114	0.0285095	0.817126
Dpm2	89.7834	RI	3.2	3.1	3.3	13	63	0.0283352	0.595965
Dlgap4	204.425	AD	15.2	15.1	16	4	83	0.0264805	0.343108
Ndufs6	262.369	AD	1.2	1.1	2	7	157	0.0261099	0.505211
Htatsf1	59.6322	AT	6			9	1475	0.0260048	0.0317442
Ntm	57.215	AP	2.1			3	61	0.0259927	0.00654709
4933434E20Rik	302.582	AT	9			31	3063	0.0253223	0.011411
Cnbp	483.987	AT	5.3			7	6351	0.024394	0.015616
AK010878	17.0703	AT	3			3	488	0.0231189	0.0145728
Lman1	38.1735	AT	13.2			9	1159	0.0228884	0.027164
Pabpn1	83.5136	RI	5.2	5.1	5.3	5	119	0.0218558	1
Ndufa3	140.783	AA	4.1	3	4.2	12	353	0.021851	1
Gls	0.629594	AT	20			5	314	0.0200189	0.999999
Lage3	400.538	AD	2.2	2.1	2.4	6	226	0.0197864	0.472992
Qdpr	299.69	AP	4.1			7	480	0.0181458	0.00814041
Gpt2	0.821092	AT	11.2			6	448	0.0180139	0.933093
Erc1	1.27329	AT	8.2			11	2811	0.0179376	1
Lrrfip1	104.83	ES	3.2:4:6:7:8:9:10:11:12	3.1	13	9	89	0.0170609	0.712232
2510003E04Rik	0.926343	AT	6.2			11	434	0.0167589	0.999999
Arpp19	140.635	RI	1.2:1.3	1.1	1.4	3	59	0.0164904	0.351313
Rhbdd2	109.328	ES	2	1	3	4	108	0.0158184	0.827514
Dynll1	1401.46	RI	1.2	1.1	1.3	36	764	0.0156312	0.45465
Sct	144.984	AA	4.1	3	4.2	3	161	0.0153453	0.92873
Srp14	490.627	AT	3.2			48	3920	0.0151197	0.0183934
BC005764	1.38306	AT	9			16	803	0.0151055	1
Hnrnpm	144.797	AA	16.1	15	16.2	4	136	0.014974	0.785238
Aldoc	376.394	AP	2.1			4	339	0.0148261	0.00340438
Serf2	15.6017	AT	3.3			5	26	0.0145616	0.0091033
Pde6d	102.483	AD	2.2	2.1	3	5	170	0.0144155	1
Mapre2	42.8275	AT	7.2			14	1167	0.014283	0.00988615
Acp1	106.811	ME	4|3	2	5	3	209	0.0141509	0.730879
Hnrnpa1	940.002	ES	8	7	9	16	414	0.0139677	0.366757
Pgk1	533.019	AA	8.1	7	8.2	6	300	0.0137478	0.468776
Adat1	0.969682	AT	9.3			8	764	0.0135185	1
Spp2	1521.22	AP	2.1			26	6869	0.0134257	0.0153674
Pfdn5	386.774	AP	2.1			4	708	0.0121139	0.00888458
Rps19	1014.82	RI	7.2	7.1	7.3	7	63	0.0116001	0.0515704
Hnrnpa2b1	165.021	RI	11.3	11.2	11.4	3	41	0.0115125	0.206899
Mrps17	108.531	AD	2.3	2.2	2.7	4	192	0.0101456	1
Rpl13a	1385.36	AA	13.1	12	13.2	28	2363	0.00999302	1
Atn1	345.168	AT	12.2			20	1355	0.00956938	0.0105824
Pltp	238.342	AP	2.1			5	153	0.00952976	0.00268565
Tmem109	169.173	AT	3.2			10	3626	0.00945054	0.0100815
Map1lc3b	392.287	AD	3.2	3.1	4	9	454	0.00917289	0.959788
Smim5	267.858	RI	3.2	3.1	3.3	19	401	0.00917012	1
0610031J06Rik	153.447	AD	2.2	2.1	3	3	173	0.00898321	0.93668
Rpl41	1558.46	AA	3.1	2	3.2	37	3295	0.00898072	1
Id1	540.107	RI	1.2	1.1	1.3	13	430	0.00867069	0.659691
Crip3	70.4142	RI	7.2:7.3	7.1	7.4	3	158	0.00852574	1
Smdt1	321.872	AP	2			4	893	0.00808535	0.0054636
Sh3gl2	34.5792	AT	13			8	699	0.00806352	0.00726086
Pla2g16	399.855	AT	4.2			11	1617	0.00800432	0.000814907
Zkscan3	49.0095	AT	5.3			16	776	0.00782492	0.00547435
Por	446.337	RI	14.2	14.1	14.3	3	198	0.0075188	0.367227
Wdr77	160.372	RI	8.2	8.1	8.3	14	302	0.00736261	1
Slc31a1	77.9302	RI	4.2	4.1	4.3	5	98	0.00712604	1
Dnajc2	49.3441	RI	16.2	16.1	16.3	3	92	0.00666667	1
Rps9	1748.24	RI	3.2:3.3	3.1	3.4	84	1568	0.00597295	0.740693
Psmd4	154.899	RI	9.2	9.1	9.3	6	159	0.00585969	0.850104
Rbmx	82.345	RI	8.2	8.1	8.3	6	125	0.00578453	1
Ttll9	102.619	AT	14.2			3	1051	0.00534301	0.00873245
Pabpn1	83.5136	RI	5.4	5.3	5.5	3	62	0.00529669	0.616192
Lage3	400.538	RI	2.2:2.3	2.1	2.4	6	226	0.00520293	0.466058
Hnrnpab	61.223	AA	7.1:7.2	6	7.3	3	130	0.0048905	1
4933434E20Rik	302.582	AT	8.2			3	3091	0.00485107	0.00218604
Prdx2	749.498	AA	3.1	1	3.2	6	636	0.00479866	0.700217
Manf	693.848	AP	2.1			6	1037	0.00464228	0.00248427
Dbi	14828	AP	3.1			60	17032	0.00367309	0.00177627
Tppp3	2361.89	AP	3.1			5	5432	0.00358309	0.00213155
Mlf1	524.952	ES	3	2	4	3	617	0.00325453	0.96864
Ctnna2	75.2871	AT	9			7	1291	0.00317772	0.00333185
Iscu	292.974	AD	4.2	4.1	5	3	275	0.00311685	0.774049
Rpl9	865.266	RI	6.4	6.3	6.5	4	592	0.00292361	0.563459
Impa1	58.1376	RI	8.2	8.1	8.3	3	108	0.0028536	1
2021-03-02	182.067	AT	4.2			11	1206	0.00268121	0.00245132
Erp29	10.6214	AT	6			3	1798	0.0024519	0.00687519
Luc7l2	95.2703	AT	15.2			5	1181	0.00195703	0.00135259
Iscu	292.974	AT	4.3			7	2571	0.00178113	0.00235905
Tmbim1	156.313	RI	1.2	1.1	1.3	8	52	0.00161038	0.274326
Apoe	773.058	AT	4.2			5	11782	0.00154769	0.00171455
Hmgn2	1659.91	RI	7.2	7.1	7.3	10	1357	0.00144347	0.67208
Ddx5	437.377	RI	11.2	11.1	11.3	11	655	0.00113727	1
Maats1	156.015	AT	9			5	1813	0.00106223	0.00159178
Cdk2ap2	330.481	AT	3.2			3	4609	0.000984083	0.00183534
Zfp91	66.2697	AT	11.2			3	900	0.000797573	0.00107521
Gng5	265.846	RI	3.2	3.1	3.3	3	190	0.000716481	0.588057
Actg1	5498.61	ES	4	3.2	5	4	4087	0.000656806	0.610441
Hsp90aa1	3013.83	AA	2.1	1	2.2	5	3647	0.000656501	0.993897
Zfp467	458.125	AT	9.2			3	876	0.000374515	0.000236453
Dbi	14828	AD	3.3	3.2	4	8	16991	0.000218725	0.940618

## Sheet: S10
# View type: Sample View
# Sample: T1_work1_1_S10
# Filters: no filter
Gene Symbol	Gene RPKM	Splice Type	Exons	Upstream Exon	Downstream Exon	Included Counts	Excluded Counts	PSI	Magnitude
Atp6v0e	382.521	AT	4			2953	3	0.999806	1
Cyhr1	138.494	AT	3			2152	3	0.999667	1
Actg1	6254.41	ES	3.2:5	3.1	6	58025	3	0.999574	0.791913
Tpt1	6986.01	ES	5	4	6	25301	8	0.999282	1
Ube2i	106.34	AT	10			1650	4	0.999255	1
Sptbn1	23.8913	AT	37			3543	5	0.99918	1
Erp29	101.963	AT	4			3968	3	0.998887	0.527438
Itsn1	0.566267	AT	30			1166	9	0.998676	1
Naca	1136.35	ES	6	5	7	6794	4	0.998473	1
Rgs12	1.24301	AT	19			1276	5	0.998289	1
Rbbp6	0.596043	AT	3.2			1336	3	0.998208	1
2021-03-02	178.858	AT	5.3			1589	10	0.998149	1
BC005764	147.194	AT	7.2			3605	12	0.997444	1
Oaz1	1635.13	AA	5.1	4	5.2	1513	4	0.997135	0.600291
Maats1	90.042	AT	18			2103	16	0.997075	1
Oraov1	75.8035	AT	5			751	3	0.996655	0.41053
Pla2g16	41.3225	AT	5			1373	4	0.996556	0.718547
Tmem109	284.491	AT	4			8663	10	0.996023	1
Pfn1	737.758	AT	3			4461	9	0.996019	0.936123
Herpud1	419.046	ES	05:06:07	4	8	6972	4	0.995827	1
Wfdc2	1997.49	ES	02:03:00	1	4	16234	19	0.995038	1
Emd	1.05809	AT	7			1348	7	0.994822	1
Gadd45g	1094.7	ES	2	1	3	2607	8	0.993571	0.799356
Fabp5	748.832	ES	2	1	3	3525	8	0.993505	1
Hbs1l	0.786361	AT	5			1459	3	0.993226	1
Mpnd	280.269	ES	11	10	12	818	3	0.992797	1
Enpp2	351.878	AD	19.2	19.1	20	586	4	0.992343	1
Wdr61	3.94993	AT	12			2881	3	0.992205	1
Mrpl20	175.851	AT	5.2			492	5	0.991811	1
4933434E20Rik	329.521	AT	10			4794	8	0.991558	0.538434
Clic1	169.377	ES	5	4	6	1042	3	0.991498	1
Tusc3	562.31	ES	3	2	4	2087	8	0.991326	1
Manf	393.178	AP	1			642	7	0.991288	0.498723
Herpud1	419.046	ES	5	4	6	1063	4	0.991283	0.770638
Psip1	88.5161	AT	11.2			792	17	0.99047	0.897765
Iscu	54.5919	AT	5			764	11	0.989811	1
Nisch	14.1616	AT	22			775	9	0.98912	1
Hsp90b1	687.604	ES	9:10:11:12:13:14:15:16:17	8	18	20485	16	0.988403	1
Mal	237.953	ES	02:03:00	1	4	1311	4	0.98736	0.936825
1110032A03Rik	111.078	ES	3	1	4	803	3	0.987053	1
Pcnp	1.67216	AT	5.2			3222	6	0.986931	1
Spp2	1676.24	AP	1			9146	34	0.986811	1
Epha7	146.229	AT	10			752	12	0.986535	0.381382
Samhd1	0.837477	AT	16.2			733	8	0.985843	1
Ppp3cb	57.4559	AT	14			1600	10	0.985541	0.774702
P2rx6	4.47581	AT	15			3085	17	0.984483	1
Srp14	37.0765	AT	5			463	6	0.984013	1
Cib1	253.881	ES	02:03:00	1	4	1020	7	0.9827	1
Pid1	1.04129	AT	11			537	9	0.982695	1
Psmd13	89.6183	ES	8:9:10:11	7	12	815	3	0.982623	1
Hnrnpf	96.5878	ES	5	4.2	6.2	376	4	0.982616	1
Selo	6.53386	AT	9			88	4	0.982355	1
Rnd1	19.8062	AT	5			2187	8	0.982205	1
Fos	84.3865	ES	2	1	3	586	3	0.981217	1
Actb	894.609	ES	3	2	4	4625	25	0.980867	1
Serpinb1a	163.132	ME	4|5	3	6	551	6	0.98083	1
Ptgds	336.77	AD	7.2	7.1	8	413	6	0.980643	0.647944
Nme5	126.56	ES	02:03:00	1.3	4	651	3	0.980414	0.854094
Prkab1	109.045	ES	5	4	6	352	3	0.979493	0.94737
Sirt2	185.291	ES	14:15:00	13	16	707	6	0.979224	1
Timm22	140.344	AD	1.2	1.1	2	754	4	0.97797	0.912677
Gins4	93.3285	ES	7	6	8	346	4	0.977521	1
Cnbp	107.937	AT	6			2931	3	0.977307	1
Lmna	272.889	AT	11.2			303	46	0.976407	0.452431
Nme5	126.56	ES	2	1.3	4	391	3	0.975793	0.691065
Wbp5	388.858	AP	1			845	7	0.975409	0.722437
Hsp90ab1	1456.05	RI	3.2	3.1	3.3	1804	33	0.974992	0.637258
Ncor1	48.6153	AT	48			1172	40	0.97418	0.9541
Atn1	245.37	AT	14			1065	44	0.973668	1
Fam149b	63.3552	ME	7|6	5	9	162	5	0.972764	0.674573
Tra2b	385.418	ES	8	7	9	1003	17	0.97276	1
Smox	126.524	AA	6.1	5.4	6.2	487	7	0.972499	1
Dnajb9	64.6523	ES	2	1	3	339	3	0.970229	1
P4hb	51.6254	ES	2:3:4:5:6:7:8	1	9	1192	3	0.970169	1
Ppib	201.763	ES	2	1	3	363	5	0.970081	0.583665
Ncam1	114.675	AT	19			2181	7	0.968437	0.989051
Vamp4	7.26602	AT	11			3427	47	0.96808	1
Park7	415.623	AP	2			277	8	0.967624	0.227115
Agbl5	112.178	AT	14.2			629	58	0.966994	1
Tusc3	562.31	ES	6	5	7	2091	37	0.966179	1
Btf3	360.337	AP	1.1			559	13	0.966117	0.537231
Qk	1.10457	AT	8			1137	41	0.965393	1
Arl4a	68.8381	AP	2			201	8	0.965038	0.892997
Cox16	54.0193	AT	6			222	34	0.964392	0.73493
Pdk2	51.8585	ES	4:5:6:7:8	3	9	687	4	0.962185	1
Mcee	71.3208	ES	2	1	3	356	3	0.962106	0.785768
Phykpl	99.4547	AT	13			259	68	0.961433	0.636324
Tnfsf12	36.8689	AT	13			161	6	0.961274	0.351696
Stmn1	390.717	AP	1			46	5	0.960004	0.0488679
Cdk2ap1	246.443	AP	3			1037	10	0.959519	0.486914
Zic4	136.46	AP	5			326	44	0.957734	1
Meaf6	153.591	ES	6	5	7	143	4	0.956383	0.421075
Cys1	97.1793	AA	4.1	3.3	4.2	117	4	0.95629	0.665356
Polr2e	162.344	ES	3:4:5:6	2	7	1660	14	0.956257	1
Mat2a	204.145	AA	4.1	3	4.2	4617	179	0.955139	1
Ccl27a	149.121	AP	1.1			59	10	0.952643	0.2445
Fhl1	96.9983	ES	05:06:07	3	10	808	6	0.95247	0.919552
Ppa2	33.3061	AP	1			86	4	0.951749	0.777649
Hnrnpk	87.3183	AA	18.1	17	18.2	258	8	0.951266	1
Spag8	81.833	AT	7			297	5	0.949971	0.645216
Dnm2	209.373	AT	23.2			2549	60	0.949674	0.927373
Shisa5	87.7929	AP	1			199	5	0.948994	0.599288
Ift81	80.7705	ES	18	17	19	135	5	0.947368	0.83191
Manf	393.178	AT	4			4175	22	0.94733	0.370258
Ccdc60	3.18796	AT	15			1152	51	0.94597	1
Pdxdc1	0.710399	AT	25			101	4	0.944496	1
Chtop	84.6802	ES	4	3.2	5	197	5	0.940334	0.69975
Sspo	912.134	ES	102	101	103	6369	156	0.939236	1
Sspo	912.134	ES	92	91	93	1810	52	0.938733	0.654434
Sumo2	1146.06	ES	5	4.2	6	2774	105	0.936791	1
Gabpa	16.5558	AP	1			36	8	0.935326	0.999998
AK010878	21.4119	AT	3			479	134	0.932255	1
Hnrnpa1	193.205	ES	8	7	9	375	10	0.93218	0.53785
AU040320	72.9273	AT	25			220	24	0.929011	0.253791
Fhad1	152.452	AT	24.2			241	73	0.925237	0.683779
Zic4	136.46	AT	6.2			143	290	0.924604	0.591457
Smox	126.524	AT	8			1000	4	0.924442	0.418555
Phyhd1	22.1603	ES	8	7	9.1	60	3	0.922306	1
Fgd4	1.13738	AT	12.2			13	5	0.921437	1
Sspo	912.134	ES	97	96	98	1631	94	0.919898	0.904847
Zfp467	179.366	AT	11			603	666	0.916908	0.95203
Srsf3	327.147	ES	4	3	5	1607	25	0.915193	0.634366
Pja1	39.8392	RI	3.3:3.4	3.2	3.5	222	3	0.913948	0.622937
Nell1	76.5534	ES	16	15	17	327	13	0.908525	1
Abcc12	18.6587	AD	27.2	27.1	28	32	3	0.905846	1
Pde4dip	5.62291	AT	26.2			256	36	0.902816	1
Arf1	125.195	AP	1			24	6	0.902439	0.0864363
Ppp1r2	178.826	AT	6			2109	30	0.898419	0.235837
Ppp1r16a	285.762	ES	07:08:00	6	9	389	14	0.896852	0.334452
Mrpl40	172.566	AA	2.1	1	2.2	377	33	0.89676	1
Tsen34	349.308	AP	1			353	10	0.895371	0.11666
Ubl5	53.3779	AD	1.4	1.3	2.2	78	5	0.891318	0.61157
Snrnp27	12.5404	AT	6			231	42	0.889794	1
Rbm26	15.4991	ES	12:13.1:13.2:14:15:16:17:18:19:20:21.1	11	22	332	3	0.883924	1
Strbp	109.692	ES	5:6:7:8:9:10:11:12:13	4	14	1726	18	0.880349	0.96844
Arhgef4	22.6932	AT	15			535	52	0.879108	0.929048
Mlf2	145.703	AA	9.1	8	9.2	68	8	0.873743	0.306738
Gm20498	22.5539	AT	8			244	122	0.871148	1
Extl2	13.4639	AP	2			21	4	0.870727	0.287792
Dbi	4178.5	AP	1			4717	932	0.860251	0.405622
Eif3k	124.904	ES	2	1	3	36	3	0.85251	0.11493
Trmt2b	60.2452	ES	5	4	6.1	255	18	0.851666	1
Nap1l1	91.7731	RI	15.2	15.1	15.3	956	22	0.84381	1
Serf2	59.8486	AT	3.3			2067	30	0.841124	0.820212
Rint1	30.7427	AT	16			680	52	0.829206	1
Rps28	151.617	AD	3.2	3.1	4.1	40	8	0.827338	0.215521
Ube2i	106.34	AP	3			13	3	0.823058	0.0124111
Gtf2ird1	143.545	ES	1 day, 3:28:29	26	30	984	50	0.818798	1
Plac9b	132.547	AP	1			211	12	0.817554	0.286248
Wls	310.389	ES	2	1	3	755	45	0.808756	0.533737
1110051M20Rik	310.705	AT	9			1855	794	0.807957	0.329577
Gprc5c	163.141	AT	4.2			1420	1628	0.804381	1
Zkscan3	0.75417	AT	6			11	7	0.80424	1
Vdac1	90.8863	AP	1			48	3	0.79467	0.101306
Thra	81.3399	AT	10			1976	435	0.792207	1
Arhgap39	3.09715	AT	13			176	10	0.779731	1
Gucd1	26.779	AT	7			1841	356	0.776772	1
Tlk2	3.858	AT	24			629	62	0.771296	1
Hnrnpa2b1	103.873	AA	11.1	10	11.2	2114	45	0.769996	1
Rps14	1004.01	AP	1.1			25	7	0.769117	0.00722453
Bdh2	203.655	AA	2.1	1	2.2	279	47	0.767974	0.700878
Gtf2ird1	143.545	ES	1 day, 2:27:28	25	29	1118	85	0.751099	1
Ncaph2	161.147	AA	16.1	15	16.2	115	38	0.745596	0.653574
Ube2v2	250.355	ES	4	3	5	794	116	0.742841	1
Gpx4	1121.92	AP	1			350	44	0.733898	0.0736624
Mapk1	44.795	AT	8.3			649	1399	0.732238	1
Gm14419	9.67776	AT	4.2			119	36	0.729155	1
Nrg4	7.1447	AT	15			184	79	0.726773	1
Slc44a1	30.0087	AT	18			719	737	0.721367	1
Bloc1s1	300.956	AT	5			1162	588	0.713872	1
Ghr	1.525	AT	11			5	29	0.713811	1
Herpud1	419.046	ES	06:07:00	4	8	58	4	0.709553	0.0231291
Dido1	40.4429	AT	16.2			1000	1703	0.704542	1
Lamp2	25.7395	AT	9			2137	217	0.696051	1
Tor1aip2	0.753879	AT	5.2			7	6	0.694503	0.825876
Spef2	88.4912	AT	36			125	37	0.693606	0.44814
Mkrn1	236.521	AT	9			11103	725	0.685194	1
Ranbp1	165.436	AP	1			40	7	0.682755	0.0678936
Smchd1	65.1706	ES	35:36:37:38:39:40:41:42:43:44:45:46:47	34	48	325	8	0.682461	0.273839
Ndufaf2	123.816	ES	3	2	4	143	47	0.6779	0.831756
Dnajc19	1.78474	AT	5.3			6	22	0.67123	1
Lrrc8a	16.1703	AT	14			112	184	0.668812	1
Ccdc30	171.183	AT	15			1289	266	0.666977	0.970937
Fxr1	31.7864	ES	16	14	17	44	11	0.666667	0.741425
Slc7a4	91.6062	AP	1			25	14	0.657624	0.149122
Morf4l2	25.5444	AP	2			55	39	0.65402	1
Ost4	12.5521	RI	1.2	1.1	1.3	35	8	0.646586	1
Rps27a	2858.59	RI	1.2	1.1	1.3	203	57	0.636646	0.0385813
Myef2	18.8758	AT	20			121	169	0.629591	0.865507
Dbnl	54.0899	AA	8.2	7	8.3	76	44	0.62585	1
Apbb2	199.529	ES	7	6.2	8	157	56	0.624632	0.526894
Lgals3	283.008	AD	1.2	1.1	2	118	55	0.623872	0.363836
Pltp	169.534	AP	2.1			243	46	0.608654	0.157305
Mtcp1	4.66626	AT	7			64	73	0.60565	1
Nit1	62.068	AT	7			1331	261	0.602646	0.615064
Prr3	1.41227	AT	4			6	3	0.595697	1
Eif4e2	1.26253	AT	7			3	5	0.594167	0.230877
Htatsf1	0.994901	AT	6			3	9	0.593258	1
Mobp	0.834425	AT	5.2			21	7	0.588255	1
Nme5	126.56	ES	3	2	4	311	104	0.587708	1
Ccdc142	77.3798	ES	4:5:6:7:8:9	3	10	141	5	0.571781	0.106758
Gpx4	1121.92	ES	3.2:4:5:6	3.1	7	265	37	0.565088	0.0533262
Nfat5	172.783	ES	14.2:15:16.1	14.1	16.2	1458	12	0.562274	0.111852
Nme2	770.634	AP	2.1			379	692	0.561863	0.155244
Orc3	233.778	AA	15.1	14	15.2	169	130	0.557316	0.88488
Gtf2ird1	143.545	ME	29|26	25	30	370	301	0.551499	1
Supt7l	0.956822	AT	5.2			14	9	0.546273	1
Pcbp2	367.908	ES	9	8	10	777	325	0.543154	1
Ocel1	0.741107	AT	4			6	16	0.542584	1
Phyhd1	22.1603	AP	2			18	8	0.537849	0.463283
Pnp	51.8859	AT	6.2			436	26	0.534514	0.338498
Dcaf11	16.3363	AP	1			10	9	0.526316	0.252074
Adck4	25.1638	AP	2.1			5	3	0.524215	0.0439937
Flt1	0.761347	AT	31			12	16	0.519804	1
Cys1	97.1793	AT	4.3			822	225	0.518598	1
Csnk1e	16.094	AT	14			421	468	0.51414	1
Actg1	6254.41	ES	3.2:4:5	3.1	6	26	3	0.505254	0.000681547
Sspo	912.134	AD	100.2	100.1	101	414	371	0.504083	0.576837
Fbxw2	30.3735	AT	8			404	491	0.503782	1
Fam213a	85.8632	AA	2.1	1	2.2	20	17	0.49824	0.278991
Fbxw2	30.3735	AT	7.2			491	404	0.496218	0.992436
Csnk1e	16.094	AT	10			468	421	0.48586	1
Cys1	97.1793	AT	3.4			225	822	0.481402	1
Flt1	0.761347	AT	14.2			16	12	0.480196	0.962822
Adck4	25.1638	AP	1			3	5	0.475785	0.0399293
Dcaf11	16.3363	AP	2.1			9	10	0.473684	0.226866
Pnp	51.8859	AT	8			26	436	0.465486	0.294783
Phyhd1	22.1603	AP	3.1			8	18	0.462151	0.39808
Apbb2	199.529	AA	16.1	15	16.2	116	133	0.457888	0.866473
Ocel1	0.741107	AT	5			16	6	0.457416	0.914832
Supt7l	0.956822	AT	6			9	14	0.453727	0.907454
Nme2	770.634	AP	1			692	379	0.438137	0.121058
Kctd17	92.4525	ES	6	5	9	103	72	0.414378	0.939854
Calml4	449.521	ME	2|3	1	4	269	723	0.41342	0.761877
Htatsf1	0.994901	AT	11			9	3	0.406742	0.742447
Eif4e2	1.26253	AT	10			5	3	0.405833	0.157696
Prr3	1.41227	AT	3.3			3	6	0.404304	0.808607
Nit1	62.068	AT	8			261	1331	0.397354	0.405541
Mtcp1	4.66626	AT	5			73	64	0.39435	1
Pltp	169.534	AP	1			46	243	0.391346	0.101142
Myef2	18.8758	AT	17.2			169	121	0.370409	0.509207
Nt5c	116.954	AA	5.1	4	5.2	76	104	0.364927	0.988471
Zfp207	80.3213	ES	9.1	8	10	91	80	0.361298	1
Morf4l2	25.5444	AP	4			39	55	0.34598	0.53283
Slc7a4	91.6062	AP	2			14	25	0.342376	0.0776366
Lrrc8a	16.1703	AT	4.2			184	112	0.331188	0.53854
Ccdc30	171.183	AT	11.2			261	1294	0.329761	0.480042
Dnajc19	1.78474	AT	6			22	6	0.32877	0.517234
Calcoco2	113.575	RI	6.2	6.1	6.3	16	20	0.32196	0.183365
Ranbp1	165.436	AP	2			7	40	0.317245	0.0315471
Mkrn1	236.521	AT	4.2			723	11105	0.314389	0.832352
Capzb	464.517	ES	11	10	12	390	393	0.308128	0.860482
Tor1aip2	0.753879	AT	9			6	7	0.305497	0.363286
Lamp2	25.7395	AT	10			217	2137	0.303949	1
Spef2	88.4912	AT	10.2			28	134	0.29989	0.193759
Dido1	40.4429	AT	17			1703	1000	0.295459	0.590917
Tardbp	162.858	RI	6.7	6.6	6.8	436	123	0.286287	0.746134
Ghr	1.525	AT	14			29	5	0.286189	0.608063
Bloc1s1	300.956	AT	6			588	1162	0.286128	0.417686
Slc44a1	30.0087	AT	17			737	719	0.278633	0.654438
Nrg4	7.1447	AT	14			79	184	0.273227	0.546455
Gm14419	9.67776	AT	5			36	119	0.270845	0.642192
Mapk1	44.795	AT	9			1399	649	0.267762	0.535524
Gpx4	1121.92	AP	3.1			44	350	0.266102	0.026709
Mobp	0.834425	AT	4			4	24	0.257469	0.643507
Pts	204.096	ES	3	2	4	71	165	0.256087	0.765775
Acot5	80.095	RI	3.2	3.1	3.3	40	54	0.245007	0.631646
Rps14	1004.01	AP	2.1			7	25	0.230883	0.00216875
Szrd1	202.055	ES	2	1	3	56	122	0.229222	0.552008
Tlk2	3.858	AT	22.2			62	629	0.228704	1
Gucd1	26.779	AT	11			356	1841	0.223228	0.476642
Arhgap39	3.09715	AT	3.2			10	176	0.220269	1
Thra	81.3399	AT	9.2			435	1976	0.207793	0.462745
Vdac1	90.8863	AP	2.1			3	48	0.20533	0.0261759
Enpp2	351.878	ES	21	20	22	214	478	0.197842	1
Zkscan3	0.75417	AT	5.3			7	11	0.19576	0.39152
Gprc5c	163.141	AT	5			1628	1420	0.195619	0.276279
1110051M20Rik	310.705	AT	10			794	1855	0.192043	0.0783373
Pcmt1	139.365	AD	9.2	9.1	10	74	215	0.185539	1
Plac9b	132.547	AP	3.1			12	211	0.182446	0.0638795
Rpl35a	269.773	AD	1.2	1.1	3.2	61	185	0.181284	0.589867
Ube2i	106.34	AP	8.1			3	13	0.176942	0.00266816
Rint1	30.7427	AT	3			52	680	0.170794	0.291341
Gtf2i	336.812	AA	28.1	27	28.2	11	48	0.168554	0.120663
Serf2	59.8486	AT	8			30	2067	0.158876	0.154926
Mobp	0.834425	AT	7			3	25	0.154276	0.385591
Timm22	140.344	AD	1.2:1.3	1.1	2	4	4	0.149112	0.0236294
Trnau1ap	327.393	ES	2	1	4	34	99	0.142584	0.248283
Rpl27	828.13	RI	1.2	1.1	1.3	119	188	0.139907	0.185646
Id1	971.328	RI	1.2	1.1	1.3	350	627	0.139041	0.527292
Ktn1	84.7692	ES	38	37	39	41	138	0.134426	1
Dbi	4178.5	AP	2			887	4762	0.13116	0.0618442
Rpl41	347.745	RI	1.2	1.1	1.3	28	84	0.129577	0.195354
Extl2	13.4639	AP	1			4	21	0.129273	0.0427271
Gm20498	22.5539	AT	7			122	244	0.128852	0.1993
Arhgef4	22.6932	AT	11.2			52	535	0.120892	0.12776
Fam166b	30.2261	RI	4.4	4.3	4.5	19	41	0.113499	1
Snrnp27	12.5404	AT	5.2			42	231	0.110206	0.378494
Acadm	71.0761	RI	3.2	3.1	3.3	5	20	0.105505	0.222691
Tsen34	349.308	AP	2.1			10	353	0.104629	0.0136324
Tada3	32.8368	RI	3.2	3.1	3.3	9	33	0.104072	0.800668
Ppp1r2	178.826	AT	5.2			30	2109	0.101581	0.0266651
Tmem254a	369.099	AD	3.2	3.1	4	50	212	0.0978723	0.448149
Arf1	125.195	AP	2			6	24	0.097561	0.00934446
Pde4dip	5.62291	AT	5.2			36	256	0.0971839	0.138593
Cldn25	59.2469	AA	4.1	3	4.2	6	48	0.0842491	0.627173
Zfp467	179.366	AT	9.2			666	603	0.0830918	0.0862746
Erh	290.725	ES	2	1	3	8	55	0.0824096	0.145174
Fgd4	1.13738	AT	18			5	13	0.0785633	0.0852618
Hnrnpa2b1	103.873	RI	11.3	11.2	11.4	40	75	0.0782479	0.553285
Smox	126.524	AT	4.2			4	1000	0.0755577	0.0342099
Zic4	136.46	AT	7			290	143	0.0753962	0.04823
Fhad1	152.452	AT	33			73	241	0.0747626	0.0552519
AU040320	72.9273	AT	22.2			24	220	0.0709886	0.0193929
Copz2	147.706	ES	3	2	4	17	156	0.0686567	0.79983
Tmem254b	374.753	AD	3.2	3.1	4	34	215	0.0678113	0.43319
AK010878	21.4119	AT	4			134	479	0.0677453	0.114757
Gabpa	16.5558	AP	2			8	36	0.0646744	0.0691462
Ftl1	2881.58	AA	3.1	2	3.2	293	3504	0.0637396	0.913105
Ssr4	185.811	AA	2.1	1	2.2	14	203	0.0626063	0.821451
Pdxdc1	0.710399	AT	14			4	101	0.0555043	1
Sfi1	73.8237	ES	16	15	17	7	50	0.054604	0.507015
Ccdc60	3.18796	AT	6			51	1152	0.0540296	0.999998
Manf	393.178	AT	3.2			22	4175	0.0526704	0.0205859
Shisa5	87.7929	AP	2			5	199	0.0510056	0.0322099
Dnm2	209.373	AT	24			60	2549	0.0503261	0.0491443
Ssb	63.5296	AD	1.2	1.1	2	3	44	0.0500726	0.516567
Spag8	81.833	AT	6.2			5	297	0.0500287	0.0339793
Tomm6	45.0486	AA	3.1	2	3.2	7	85	0.0493335	1
Ppa2	33.3061	AP	6.1			4	86	0.0482514	0.039425
Ccl27a	149.121	AP	4.1			10	59	0.047357	0.0121544
Pih1d2	149.506	AD	3.2	3.1	4	14	206	0.0452247	1
Atp2a2	204.145	AT	21			179	4617	0.0448613	0.0679126
Fam149b	63.3552	ES	7	6	9	5	36	0.0436433	0.420969
Mrps14	80.5759	AA	2.1	1.1	2.2	5	88	0.0427668	0.806997
Zic4	136.46	AP	2			44	326	0.0422664	0.0570259
Rpl30	1225.72	RI	1.2	1.1	1.3	56	601	0.0412983	0.359654
Cdk2ap1	246.443	AP	4.1			10	1037	0.0404811	0.0205424
Fxn	89.5226	AD	3.2	3.1	4	3	49	0.0400522	0.403048
Stmn1	390.717	AP	2.1			5	46	0.0399959	0.00203594
Tnfsf12	36.8689	AT	7.2			6	161	0.0387259	0.0141685
Phykpl	99.4547	AT	14			68	259	0.0385666	0.0255253
Kctd17	92.4525	ES	07:08:00	5	9	8	72	0.0385421	0.572463
Atp5h	137.357	AA	3.1	1	3.2	4	76	0.0370072	0.405352
Pdrg1	97.1017	AA	2.1	1.1	2.2	8	141	0.0367027	1
Atp5h	137.357	ES	2	1	3.2	6	76	0.0360879	0.404965
Cox16	54.0193	AT	4.2			34	222	0.0356079	0.0271356
Arl4a	68.8381	AP	1			8	201	0.0349625	0.0323525
Qk	1.10457	AT	7.3			41	1137	0.0346069	1
Ndufv1	129.546	AA	4.1	3	4.2	6	153	0.0341626	0.862882
Btf3	360.337	AP	2.1			13	559	0.0338829	0.0188414
Park7	415.623	AP	1			8	277	0.0323762	0.00759916
Agbl5	112.178	AT	18			58	629	0.0323427	0.0374842
Vamp4	7.26602	AT	10			47	3427	0.0319196	0.518732
Eif5a	185.825	RI	10.2	10.1	10.3	7	110	0.0318434	0.430945
Ncam1	114.675	AT	16			7	2181	0.0315625	0.0322343
Smarcc2	2.10724	ES	19:20:21:22:23:24:25:26:27:28.1	17	29	3	6	0.0268849	1
Atn1	245.37	AT	12.2			44	1065	0.0263319	0.0280681
Ncor1	48.6153	AT	9			40	1172	0.02582	0.0252877
Smarcc2	2.10724	ES	18:19:20:21:22:23:24:25:26:27:28.1	17	29	3	6	0.0254989	1
Tpm3	83.131	ES	11	10	14	4	84	0.0249796	0.732877
Fggy	54.7574	ES	10	9	11	3	54	0.0249187	0.717468
Atp5j	475.566	ES	4	2	5	27	668	0.0246722	1
Wbp5	388.858	AP	2.1			7	845	0.0245906	0.018213
Lmna	272.889	AT	13			46	303	0.0235927	0.010932
Cnbp	107.937	AT	5.3			3	2931	0.0226928	0.0257968
Smarcc2	2.10724	ES	19:20:21:22:23:24:25:26:27:28.1:28.2	17	29	3	6	0.0224062	1
Lsm2	281.066	ES	4	3	5	11	379	0.0215912	0.970493
Smarcc2	2.10724	ES	18:19:20:21:22:23:24:25:26:27:28.1:28.2	17	29	3	6	0.0214352	1
Acp1	164.303	ME	4|3	2	5	7	320	0.0214067	0.626693
Dpm2	142.341	RI	3.2	3.1	3.3	18	117	0.0212791	0.592426
Gamt	166.374	AA	5.1	4	5.2	6	184	0.020979	0.796446
Dynll1	421.024	RI	1.2	1.1	1.3	12	190	0.0208404	0.324353
Kctd14	99.0938	ES	2.1:2.2	1	3	6	128	0.0198447	0.931052
Osgep	210.108	RI	5.2:5.3	5.1	5.4	8	159	0.0193171	0.543712
Rnd1	19.8062	AT	4.2			8	2187	0.0177953	0.0788153
Selo	6.53386	AT	5.2			4	88	0.0176452	0.0304696
Pid1	1.04129	AT	7.2			9	537	0.0173051	0.500349
Anxa4	61.3111	ES	9	8	10	9	64	0.0163572	0.752087
Srp14	37.0765	AT	3.2			6	463	0.0159873	0.0263888
P2rx6	4.47581	AT	12.2			17	3085	0.0155171	0.551928
Nxf1	45.6921	RI	10.2	10.1	10.3	13	43	0.0147569	0.678846
Ppp3cb	57.4559	AT	12.2			10	1600	0.0144588	0.0113656
Samhd1	0.837477	AT	14.2			8	733	0.0141566	1
Rps19	1336.18	RI	7.2	7.1	7.3	5	38	0.0137076	0.0202761
Epha7	146.229	AT	18.2			12	752	0.0134651	0.00520542
Spp2	1676.24	AP	2.1			34	9146	0.0131889	0.0156203
Pcnp	1.67216	AT	6			6	3222	0.0130689	1
Pkm	310.239	ME	10|9	8	11	7	556	0.0124334	0.453847
Mlf1	164.377	ES	3	2	4	4	222	0.011955	0.963755
Catsperg1	221.939	RI	16.2	16.1	16.3	8	334	0.0118982	1
Map1lc3b	299.138	AD	3.2	3.1	4	7	277	0.0116639	0.659688
Idh2	214.141	AA	6.1	5	6.2	6	234	0.0116001	0.778946
Pttg1	58.5752	RI	5.3	5.2	5.4	10	105	0.0109694	1
0610031J06Rik	180.677	AD	2.2	2.1	3	3	143	0.0108474	0.564004
Iscu	54.5919	AT	4.3			11	764	0.0101886	0.0187291
Psip1	88.5161	AT	17			17	792	0.00953001	0.00863803
Nisch	14.1616	AT	3.2			8	776	0.00939752	0.0269148
Fkbp4	145.926	RI	6.2	6.1	6.3	4	225	0.00876337	1
Manf	393.178	AP	2.1			7	642	0.0087125	0.00438331
Dbi	4178.5	AP	3.1			45	5604	0.00858847	0.0040496
4933434E20Rik	329.521	AT	8.2			8	4794	0.00844217	0.00458425
Mrpl20	175.851	AT	4			5	492	0.00818949	0.00886533
Rpl13a	1047.28	AA	13.1	12	13.2	17	1823	0.00788116	1
Wdr61	3.94993	AT	11			3	2881	0.00779529	0.174102
Cct3	103.143	RI	13.2	13.1	13.3	4	121	0.00773792	0.8351
Rpl41	347.745	AA	3.1	2	3.2	7	737	0.00760672	1
Snx27	193.427	AA	12.1	11	12.2	12	167	0.00740612	0.613
Rps9	1404.08	RI	3.2:3.3	3.1	3.4	83	1252	0.00735623	0.631658
Stmn1	390.717	AA	5.1	4	5.2	3	374	0.00718301	0.678586
Hbs1l	0.786361	AT	19			3	1459	0.00677391	1
Spef2	88.4912	AT	19.2			9	153	0.00650421	0.00420238
Pcmt1	139.365	ES	4	3	5	3	177	0.00542261	0.900846
Pgk1	511.575	AA	8.1	7	8.2	3	384	0.00541559	0.531023
Emd	1.05809	AT	6			7	1348	0.00517793	1
0610037L13Rik	116.107	ES	7.2:7.3:7.5	7.1	7.6	4	80	0.00504076	0.488888
Eef1b2	711.864	AA	4.1	2.3	4.2	3	570	0.00446342	0.565763
Eif4a2	285.199	AA	11.1:11.2	10	11.3	15	376	0.00402581	0.9321
Pfn1	737.758	AT	2.3			9	4461	0.00398081	0.00374142
Tmem109	284.491	AT	3.2			10	8663	0.00397749	0.00512872
Pla2g16	41.3225	AT	4.2			4	1373	0.00344368	0.002483
Oraov1	75.8035	AT	6			3	751	0.00334473	0.00137772
Ccdc30	171.183	AT	22			5	1550	0.00326154	0.00474792
Maats1	90.042	AT	9			16	2103	0.00292493	0.00757739
BC005764	147.194	AT	9			12	3605	0.00255568	0.00386705
0610037L13Rik	116.107	RI	7.2:7.3:7.4:7.5	7.1	7.6	3	80	0.0021653	0.487479
2021-03-02	178.858	AT	4.2			10	1589	0.00185149	0.00194309
Rbbp6	0.596043	AT	18			3	1336	0.00179208	1
Rgs12	1.24301	AT	18.2			5	1276	0.00171121	0.360549
Rpl9	2002.72	RI	6.4	6.3	6.5	4	1147	0.0015111	0.40329
Itsn1	0.566267	AT	41			9	1166	0.00132439	1
Erp29	101.963	AT	6			3	3968	0.00111251	0.000587434
Actg1	6254.41	ES	4	3.2	5	8	5599	0.000958584	0.629918
Ddx5	201.58	RI	11.2	11.1	11.3	4	304	0.000891266	1
Sptbn1	23.8913	AT	33.2			5	3543	0.000819645	0.00588226
Ube2i	106.34	AT	7.2			4	1650	0.000745466	0.00120992
Gng5	152.005	RI	3.2	3.1	3.3	3	246	0.00055347	1
Rpl9	2002.72	RI	6.2	6.1	6.3	6	2620	0.000436015	0.920211
Cyhr1	138.494	AT	8			3	2152	0.000333493	0.000435806
Dbi	4178.5	AD	3.3	3.2	4	3	4914	0.000283587	0.826987
Atp6v0e	382.521	AT	3.2			3	2953	0.000193605	0.000202087

[truncated: 18 more sheets: S11, S12, S13, S14, S15, S16, S17, S18, S19, S20, S21, S22, S23, S24, S25, S26, S27, S28]
